# Supplementary material for: Draft genome sequences of Bradyrhizobium shewense sp. nov. ERR11T and Bradyrhizobium yuanmingense CCBAU 10071T
Source: Stand Genomic Sci. 2017 Dec 5;12:74. doi: 10.1186/s40793-017-0283-x (PMC5717998; doi:10.1186/s40793-017-0283-x)
Supplement: Supplementary file 3 — Symbiotic and denitrifying genes identified in the genomes of Bradyrhizobium shewense. sp. nov. ERR11T and B. yuanmingense CCBAU 10071T. (XLSX 121 kb) [file 40793_2017_283_MOESM3_ESM.xlsx]

## Sheet: ERR11
Additional file 3 Table S3. Symbiotic and denitrifying genes identified in the genomes of Bradyrhizobium shewense. sp. nov. ERR11T and B. yuanmingense CCBAU 10071T
	Nodulation genes
ERR11 Gene ID	Query (ERR11)Gene Name	Gene symbole	Query Locus Tag	Query Coordinates	Reference Gene ID	Reference Gene Name	Reference Locus Tag	reference Coordinates	Reference Genome	Percent Identity	Bit Score	E-value
2617348526	two-component regulator NodW	NodW	Ga0061098_1005220	31, 227	2688593891	two-component regulator NodW	Ga0133328_117688	1, 197	Bradyrhizobium diazoefficiens USDA 110	90.4	344.4	0
2617348527	flavonoid-responsive sensor histidine kinase NodV	NodV	Ga0061098_1005221	4, 891	2688593890	flavonoid-responsive sensor histidine kinase NodV	Ga0133328_117687	3, 889	B. diazoefficiens USDA 110	86.4	1541.2	0
2617348610	nodulation protein NolW	NolW	Ga0061098_1005304	1, 223	2688593804	nodulation protein NolW	Ga0133328_117601	11, 230	B. diazoefficiens USDA 110	71.7	315.5	0
2617348612	nodulation protein NolT	NolT	Ga0061098_1005306	50, 283	2688593803	nodulation protein NolT	Ga0133328_117600	1, 235	B. diazoefficiens USDA 110	72.8	312	0
2617348613	nodulation protein NolU	NolU	Ga0061098_1005307	2, 210	2688593802	nodulation protein NolU	Ga0133328_117599	4, 212	B. diazoefficiens USDA 110	63.3	254.6	0
2617348614	nodulation protein NolV	NolV	Ga0061098_1005308	1, 196	2688593801	nodulation protein NolV	Ga0133328_117598	1, 196	B. diazoefficiens USDA 110	64.3	260.4	0
2617348520	GDPmannose 4,6-dehydratase		Ga0061098_1005214	24, 376	2688590013	GDPmannose 4,6-dehydratase	Ga0133328_113805	4, 356	B. diazoefficiens USDA 110	94.1	669.8	0
2617348521	glutamine--fructose-6-phosphate transaminase		Ga0061098_1005215	1, 608	2688593971	glutamine--fructose-6-phosphate transaminase	Ga0133328_117768	1, 608	B. diazoefficiens USDA 110	91.1	1082	0
2617348749	efflux transporter, outer membrane factor (OMF) lipoprotein, NodT family	NodT	Ga0061098_100690	12, 464	2688591102	efflux transporter, outer membrane factor (OMF) lipoprotein, NodT family	Ga0133328_114895	1, 453	B. diazoefficiens USDA 110	96.9	847.4	0
2617351563	beta-1,4-N-acetylglucosamine oligosaccharide 6-O-carbamoyltransferase NodU	NodU	Ga0061098_101677	1, 548	2688593629	beta-1,4-N-acetylglucosamine oligosaccharide 6-O-carbamoyltransferase NodU	Ga0133328_117426	1, 554	B. diazoefficiens USDA 110	72	831.2	0
2617353887	nodulation protein NolY	NolY	Ga0061098_10394	1, 125	2688593639	nodulation protein NolY	Ga0133328_117436	123, 242	B. diazoefficiens USDA 110	77.6	181	0
2617353891	nodulation repressor NolA	NolA	Ga0061098_10398	1, 190	2688593636	nodulation repressor NolA	Ga0133328_117433	25, 214	B. diazoefficiens USDA 110	91.1	342.8	0
2617353892	transcriptional regulator NodD2	NodD2	Ga0061098_10399	1, 314	2688593635	transcriptional regulator NodD2	Ga0133328_117432	1, 314	B. diazoefficiens USDA 110	81.2	493.8	0
2617353893	transcriptional regulator NodD	NodD	Ga0061098_103910	1, 314	2688593634	transcriptional regulator NodD	Ga0133328_117431	1, 314	B. diazoefficiens USDA 110	91.7	580.5	0
2617353895	beta-1,4-N-acetylglucosamine oligosaccharide N-acyltransferase NodA	NodA	Ga0061098_103912	1, 210	2688593632	beta-1,4-N-acetylglucosamine oligosaccharide N-acyltransferase NodA	Ga0133328_117429	1, 210	B. diazoefficiens USDA 110	86.2	365.9	0
2617353896	beta-1,4-N-acetylglucosamine oligosaccharide deacetylase NodB	NodB	Ga0061098_103913	1, 219	2688593631	beta-1,4-N-acetylglucosamine oligosaccharide deacetylase NodB	Ga0133328_117428	1, 219	B. diazoefficiens USDA 110	82.6	377.5	0
2617353897	beta-1,4-N-acetylglucosaminyltransferase NodC	NodC	Ga0061098_103914	1, 425	2688593630	beta-1,4-N-acetylglucosaminyltransferase NodC	Ga0133328_117427	1, 424	B. diazoefficiens USDA 110	88.7	742.7	0
2617353899	beta-1,4-N-acetylglucosamine oligosaccharide 6-O-carbamoyltransferase NodU	NodU	Ga0061098_103916	1, 569	2688593629	beta-1,4-N-acetylglucosamine oligosaccharide 6-O-carbamoyltransferase NodU	Ga0133328_117426	1, 569	B. diazoefficiens USDA 110	89.5	1052	0
2617353900	nodulation factor export ABC transporter ATP-binding protein NodI	NodI	Ga0061098_103917	1, 306	2688593628	nodulation factor export ABC transporter ATP-binding protein NodI	Ga0133328_117425	1, 306	B. diazoefficiens USDA 110	88.9	538.9	0
2617353901	nodulation factor export ABC transporter transmembrane subunit NodJ	NodJ	Ga0061098_103918	1, 262	2688593627	nodulation factor export ABC transporter transmembrane subunit NodJ	Ga0133328_117424	1, 262	B. diazoefficiens USDA 110	88.5	463	0
2617353902	beta-1,4-N-acetylglucosamine oligosaccharide 3-O-carbamoyltransferase NolO	NolO	Ga0061098_103919	141, 675	2688593625	beta-1,4-N-acetylglucosamine oligosaccharide 3-O-carbamoyltransferase NolO	Ga0133328_117422	1, 535	B. diazoefficiens USDA 110	90.5	976.9	0
2617353903	beta-1,4-N-acetylglucosamine oligosaccharide alpha-1,6-L-fucosyltransferase NodZ	NodZ	Ga0061098_103920	1, 325	2688593624	beta-1,4-N-acetylglucosamine oligosaccharide alpha-1,6-L-fucosyltransferase NodZ	Ga0133328_117421	43, 367	B. diazoefficiens USDA 110	88.3	604.4	0
2617353422	fucosyl-beta-1,4-N-acetylglucosamine oligosaccharide 2-O-methyltransferase NoeI	NoeI	Ga0061098_103159	6, 219	2688593602	fucosyl-beta-1,4-N-acetylglucosamine oligosaccharide 2-O-methyltransferase NoeI	Ga0133328_117399	1, 214	B. diazoefficiens USDA 110	91.1	410.2	0
2617348526	two-component regulator NodW	NodW	Ga0061098_1005220	142, 227	2657054910	regulatory protein, luxR family	Ga0075230_14156	1, 86	B. arachidis LMG 26795	91.9	152.9	1.2e-37
2617348527	flavonoid-responsive sensor histidine kinase NodV	NodV	Ga0061098_1005221	1, 605	2657055817	flavonoid-responsive sensor histidine kinase NodV	Ga0075230_16119	1, 605	B. arachidis LMG 26795	93.7	1139	0
2617348609	nodulation protein NolX	NolX	Ga0061098_1005303	1, 599	2657053858	nodulation protein NolX	Ga0075230_12936	1, 599	B. arachidis LMG 26795	93.8	1110.5	0
2617348610	nodulation protein NolW	NolW	Ga0061098_1005304	1, 223	2657053857	nodulation protein NolW	Ga0075230_12935	1, 223	B. arachidis LMG 26795	91.9	406.4	0
2617348612	nodulation protein NolT	NolT	Ga0061098_1005306	1, 287	2657053856	nodulation protein NolT	Ga0075230_12934	1, 287	B. arachidis LMG 26795	93	503.1	0
2617348613	nodulation protein NolU	NolU	Ga0061098_1005307	5, 210	2657053855	nodulation protein NolU	Ga0075230_12933	1, 206	B. arachidis LMG 26795	91.7	372.5	0
2617348520	GDPmannose 4,6-dehydratase		Ga0061098_1005214	23, 376	2657048137	GDPmannose 4,6-dehydratase	Ga0075230_10344	3, 356	B. arachidis LMG 26795	92.1	654.8	0
2617348521	glutamine--fructose-6-phosphate transaminase		Ga0061098_1005215	8, 608	2657054322	glutamine--fructose-6-phosphate transaminase	Ga0075230_1343	1, 601	B. arachidis LMG 26795	95.5	1115.1	0
2617348614	nodulation protein NolV	NolV	Ga0061098_1005308	1, 205	2657053854	nodulation protein NolV	Ga0075230_12932	1, 205	B. arachidis LMG 26795	94.1	388.7	0
2617348749	efflux transporter, outer membrane factor (OMF) lipoprotein, NodT family	NodT	Ga0061098_100690	1, 464	2657052271	efflux transporter, outer membrane factor (OMF) lipoprotein, NodT family	Ga0075230_11737	10, 473	B. arachidis LMG 26795	93.5	841.3	0
2617351563	beta-1,4-N-acetylglucosamine oligosaccharide 6-O-carbamoyltransferase NodU	NodU	Ga0061098_101677	1, 553	2657055113	beta-1,4-N-acetylglucosamine oligosaccharide 6-O-carbamoyltransferase NodU	Ga0075230_1453	1, 553	B. arachidis LMG 26795	91.9	1068.5	0
2617353887	nodulation protein NolY	NolY	Ga0061098_10394	1, 125	2657052975	nodulation protein NolY	Ga0075230_12224	1, 125	B. arachidis LMG 26795	84.8	206.8	0
2617353891	nodulation repressor NolA	NolA	Ga0061098_10398	1, 190	2657052971	nodulation repressor NolA	Ga0075230_12220	51, 240	B. arachidis LMG 26795	96.8	363.6	0
2617353892	transcriptional regulator NodD2	NodD2	Ga0061098_10399	1, 314	2657052969	transcriptional regulator NodD2	Ga0075230_12218	1, 314	B. arachidis LMG 26795	92	561.6	0
2617353893	transcriptional regulator NodD	NodD	Ga0061098_103910	1, 314	2657052968	transcriptional regulator NodD	Ga0075230_12217	1, 314	B. arachidis LMG 26795	96.5	599.4	0
2617353894	NodY protein	NodY	Ga0061098_103911	2, 208	2657052967	NodY protein	Ga0075230_12216	1, 207	B. arachidis LMG 26795	85	337	0
2617353895	beta-1,4-N-acetylglucosamine oligosaccharide N-acyltransferase NodA	NodA	Ga0061098_103912	1, 210	2657052966	beta-1,4-N-acetylglucosamine oligosaccharide N-acyltransferase NodA	Ga0075230_12215	1, 210	B. arachidis LMG 26795	92.9	396.7	0
2617353896	beta-1,4-N-acetylglucosamine oligosaccharide deacetylase NodB	NodB	Ga0061098_103913	1, 219	2657052965	beta-1,4-N-acetylglucosamine oligosaccharide deacetylase NodB	Ga0075230_12214	1, 219	B. arachidis LMG 26795	93.2	422.5	0
2617353897	beta-1,4-N-acetylglucosaminyltransferase NodC	NodC	Ga0061098_103914	1, 458	2657052964	beta-1,4-N-acetylglucosaminyltransferase NodC	Ga0075230_12213	1, 458	B. arachidis LMG 26795	92.4	831.6	0
2617353898	beta-1,4-N-acetylglucosamine oligosaccharide N-methyltransferase NodS	NodS	Ga0061098_103915	1, 209	2657052963	beta-1,4-N-acetylglucosamine oligosaccharide N-methyltransferase NodS	Ga0075230_12212	1, 209	B. arachidis LMG 26795	93.3	400.6	0
2617353899	beta-1,4-N-acetylglucosamine oligosaccharide 6-O-carbamoyltransferase NodU	NodU	Ga0061098_103916	1, 569	2657052962	beta-1,4-N-acetylglucosamine oligosaccharide 6-O-carbamoyltransferase NodU	Ga0075230_12211	1, 569	B. arachidis LMG 26795	96.5	1121.3	0
2617353900	nodulation factor export ABC transporter ATP-binding protein NodI	NodI	Ga0061098_103917	3, 306	2657052961	nodulation factor export ABC transporter ATP-binding protein NodI	Ga0075230_12210	1, 304	B. arachidis LMG 26795	97.7	592.4	0
2617353901	nodulation factor export ABC transporter transmembrane subunit NodJ	NodJ	Ga0061098_103918	1, 262	2657052960	nodulation factor export ABC transporter transmembrane subunit NodJ	Ga0075230_1229	1, 262	B. arachidis LMG 26795	98.1	507.7	0
2617353902	beta-1,4-N-acetylglucosamine oligosaccharide 3-O-carbamoyltransferase NolO	NolO	Ga0061098_103919	1, 675	2657052959	beta-1,4-N-acetylglucosamine oligosaccharide 3-O-carbamoyltransferase NolO	Ga0075230_1228	1, 675	B. arachidis LMG 26795	96.4	1320.1	0
2617353903	beta-1,4-N-acetylglucosamine oligosaccharide alpha-1,6-L-fucosyltransferase NodZ	NodZ	Ga0061098_103920	1, 325	2657052958	beta-1,4-N-acetylglucosamine oligosaccharide alpha-1,6-L-fucosyltransferase NodZ	Ga0075230_1227	1, 325	B. arachidis LMG 26795	92.3	632.9	0
2617353402	fucosyl-beta-1,4-N-acetylglucosamine oligosaccharide 3-O-sulfotransferase NoeE	NoeE	Ga0061098_103138	1, 366	2657054897	fucosyl-beta-1,4-N-acetylglucosamine oligosaccharide 3-O-sulfotransferase NoeE	Ga0075230_14143	1, 366	B. arachidis LMG 26795	91.3	665.6	0
2617353422	fucosyl-beta-1,4-N-acetylglucosamine oligosaccharide 2-O-methyltransferase NoeI	NoeI	Ga0061098_103159	1, 220	2657054874	fucosyl-beta-1,4-N-acetylglucosamine oligosaccharide 2-O-methyltransferase NoeI	Ga0075230_14119	1, 220	B. arachidis LMG 26795	97.3	441	0
2617348526	two-component regulator NodW	NodW	Ga0061098_1005220	31, 227	2596849252	two-component regulator NodW	IQ17DRAFT_07467	1, 197	B. daqingense CGMCC 1.10947	90.4	344.4	0
2617348527	flavonoid-responsive sensor histidine kinase NodV	NodV	Ga0061098_1005221	4, 891	2596849253	flavonoid-responsive sensor histidine kinase NodV	IQ17DRAFT_07468	3, 889	B. daqingense CGMCC 1.10947	86.4	1541.2	0
2617348610	nodulation protein NolW	NolW	Ga0061098_1005304	1, 223	2596849158	nodulation protein NolW	IQ17DRAFT_07373	11, 230	B. daqingense CGMCC 1.10947	71.7	314.3	0
2617348612	nodulation protein NolT	NolT	Ga0061098_1005306	6, 283	2596849159	nodulation protein NolT	IQ17DRAFT_07374	6, 284	B. daqingense CGMCC 1.10947	69.9	357.5	0
2617348613	nodulation protein NolU	NolU	Ga0061098_1005307	2, 210	2596849160	nodulation protein NolU	IQ17DRAFT_07375	4, 212	B. daqingense CGMCC 1.10947	63.3	254.6	0
2617348614	nodulation protein NolV	NolV	Ga0061098_1005308	1, 196	2596849161	nodulation protein NolV	IQ17DRAFT_07376	1, 196	B. daqingense CGMCC 1.10947	64.3	260.4	0
2617348749	efflux transporter, outer membrane factor (OMF) lipoprotein, NodT family	NodT	Ga0061098_100690	2, 464	2596845127	efflux transporter, outer membrane factor (OMF) lipoprotein, NodT family	IQ17DRAFT_03334	7, 469	B. daqingense CGMCC 1.10947	96.5	860.5	0
2617351563	beta-1,4-N-acetylglucosamine oligosaccharide 6-O-carbamoyltransferase NodU	NodU	Ga0061098_101677	1, 548	2596848417	beta-1,4-N-acetylglucosamine oligosaccharide 6-O-carbamoyltransferase NodU	IQ17DRAFT_06629	1, 554	B. daqingense CGMCC 1.10947	71.8	828.2	0
2617353887	nodulation protein NolY	NolY	Ga0061098_10394	1, 125	2596848407	nodulation protein NolY	IQ17DRAFT_06619	1, 120	B. daqingense CGMCC 1.10947	77.6	181	0
2617353891	nodulation repressor NolA	NolA	Ga0061098_10398	1, 190	2596848410	nodulation repressor NolA	IQ17DRAFT_06622	25, 214	B. daqingense CGMCC 1.10947	91.1	342.8	0
2617353892	transcriptional regulator NodD2	NodD2	Ga0061098_10399	1, 314	2596848411	transcriptional regulator NodD2	IQ17DRAFT_06623	1, 314	B. daqingense CGMCC 1.10947	81.2	493.8	0
2617353893	transcriptional regulator NodD	NodD	Ga0061098_103910	1, 314	2596848412	transcriptional regulator NodD	IQ17DRAFT_06624	1, 314	B. daqingense CGMCC 1.10947	92	581.6	0
2617353895	beta-1,4-N-acetylglucosamine oligosaccharide N-acyltransferase NodA	NodA	Ga0061098_103912	1, 210	2596848414	beta-1,4-N-acetylglucosamine oligosaccharide N-acyltransferase NodA	IQ17DRAFT_06626	1, 210	B. daqingense CGMCC 1.10947	86.2	365.9	0
2617353896	beta-1,4-N-acetylglucosamine oligosaccharide deacetylase NodB	NodB	Ga0061098_103913	1, 219	2596848415	beta-1,4-N-acetylglucosamine oligosaccharide deacetylase NodB	IQ17DRAFT_06627	1, 219	B. daqingense CGMCC 1.10947	82.6	377.5	0
2617353897	beta-1,4-N-acetylglucosaminyltransferase NodC	NodC	Ga0061098_103914	1, 425	2596848416	beta-1,4-N-acetylglucosaminyltransferase NodC	IQ17DRAFT_06628	1, 424	B. daqingense CGMCC 1.10947	88.7	742.7	0
2617353899	beta-1,4-N-acetylglucosamine oligosaccharide 6-O-carbamoyltransferase NodU	NodU	Ga0061098_103916	1, 569	2596848417	beta-1,4-N-acetylglucosamine oligosaccharide 6-O-carbamoyltransferase NodU	IQ17DRAFT_06629	1, 569	B. daqingense CGMCC 1.10947	89.6	1054.7	0
2617353900	nodulation factor export ABC transporter ATP-binding protein NodI	NodI	Ga0061098_103917	1, 306	2596848418	nodulation factor export ABC transporter ATP-binding protein NodI	IQ17DRAFT_06630	1, 306	B. daqingense CGMCC 1.10947	88.9	538.9	0
2617353901	nodulation factor export ABC transporter transmembrane subunit NodJ	NodJ	Ga0061098_103918	1, 262	2596848419	nodulation factor export ABC transporter transmembrane subunit NodJ	IQ17DRAFT_06631	1, 262	B. daqingense CGMCC 1.10947	87.8	458.4	0
2617353902	beta-1,4-N-acetylglucosamine oligosaccharide 3-O-carbamoyltransferase NolO	NolO	Ga0061098_103919	141, 675	2596848421	beta-1,4-N-acetylglucosamine oligosaccharide 3-O-carbamoyltransferase NolO	IQ17DRAFT_06633	1, 535	B. daqingense CGMCC 1.10947	90.5	976.9	0
2617353903	beta-1,4-N-acetylglucosamine oligosaccharide alpha-1,6-L-fucosyltransferase NodZ	NodZ	Ga0061098_103920	1, 325	2596848422	beta-1,4-N-acetylglucosamine oligosaccharide alpha-1,6-L-fucosyltransferase NodZ	IQ17DRAFT_06634	43, 367	B. daqingense CGMCC 1.10947	88.3	604.4	0
2617353402	fucosyl-beta-1,4-N-acetylglucosamine oligosaccharide 3-O-sulfotransferase NoeE	NoeE	Ga0061098_103138	270, 366	2596849032	hypothetical protein	IQ17DRAFT_07245	1, 97	B. daqingense CGMCC 1.10947	83.5	164.1	6.6e-41
2617353422	fucosyl-beta-1,4-N-acetylglucosamine oligosaccharide 2-O-methyltransferase NoeI	NoeI	Ga0061098_103159	6, 219	2596849327	fucosyl-beta-1,4-N-acetylglucosamine oligosaccharide 2-O-methyltransferase NoeI	IQ17DRAFT_07542	1, 214	B. daqingense CGMCC 1.10947	91.6	412.5	0
2617348526	two-component regulator NodW	NodW	Ga0061098_1005220	31, 227	2596983703	two-component regulator NodW	IQ16DRAFT_08696	1, 197	B. huanghuaihaiense CGMCC 1.10948	90.4	344.4	0
2617348527	flavonoid-responsive sensor histidine kinase NodV	NodV	Ga0061098_1005221	4, 891	2596983704	flavonoid-responsive sensor histidine kinase NodV	IQ16DRAFT_08697	3, 889	B. huanghuaihaiense CGMCC 1.10948	86.4	1541.2	0
2617348610	nodulation protein NolW	NolW	Ga0061098_1005304	1, 223	2596983603	nodulation protein NolW	IQ16DRAFT_08596	11, 230	B. huanghuaihaiense CGMCC 1.10948	71.7	315.5	0
2617348612	nodulation protein NolT	NolT	Ga0061098_1005306	6, 283	2596983602	nodulation protein NolT	IQ16DRAFT_08595	6, 284	B. huanghuaihaiense CGMCC 1.10948	69.9	357.5	0
2617348613	nodulation protein NolU	NolU	Ga0061098_1005307	2, 210	2596983601	nodulation protein NolU	IQ16DRAFT_08594	4, 212	B. huanghuaihaiense CGMCC 1.10948	63.3	254.6	0
2617348614	nodulation protein NolV	NolV	Ga0061098_1005308	1, 196	2596983600	nodulation protein NolV	IQ16DRAFT_08593	1, 196	B. huanghuaihaiense CGMCC 1.10948	64.3	260.4	0
2617348520	GDPmannose 4,6-dehydratase		Ga0061098_1005214	16, 376	2596983582	GDPmannose 4,6-dehydratase	IQ16DRAFT_08575	1, 361	B. huanghuaihaiense CGMCC 1.10948	90.9	657.1	0
2617348521	glutamine--fructose-6-phosphate transaminase		Ga0061098_1005215	1, 608	2596983584	glutamine--fructose-6-phosphate transaminase	IQ16DRAFT_08577	1, 608	B. huanghuaihaiense CGMCC 1.10948	91.1	1082	0
2617348749	efflux transporter, outer membrane factor (OMF) lipoprotein, NodT family	NodT	Ga0061098_100690	12, 464	2596979084	efflux transporter, outer membrane factor (OMF) lipoprotein, NodT family	IQ16DRAFT_04070	1, 453	B. huanghuaihaiense CGMCC 1.10948	94.3	821.2	0
2617351563	beta-1,4-N-acetylglucosamine oligosaccharide 6-O-carbamoyltransferase NodU	NodU	Ga0061098_101677	1, 553	2596982332	beta-1,4-N-acetylglucosamine oligosaccharide 6-O-carbamoyltransferase NodU	IQ16DRAFT_07324	1, 553	B. huanghuaihaiense CGMCC 1.10948	93.1	1065.8	0
2617353887	nodulation protein NolY	NolY	Ga0061098_10394	1, 125	2596982417	nodulation protein NolY	IQ16DRAFT_07410	1, 120	B. huanghuaihaiense CGMCC 1.10948	77.6	181	0
2617353891	nodulation repressor NolA	NolA	Ga0061098_10398	1, 190	2596982414	nodulation repressor NolA	IQ16DRAFT_07407	25, 214	B. huanghuaihaiense CGMCC 1.10948	91.1	342.8	0
2617353892	transcriptional regulator NodD2	NodD2	Ga0061098_10399	1, 314	2596982413	transcriptional regulator NodD2	IQ16DRAFT_07406	1, 314	B. huanghuaihaiense CGMCC 1.10948	81.2	493.8	0
2617353893	transcriptional regulator NodD	NodD	Ga0061098_103910	1, 314	2596982412	transcriptional regulator NodD	IQ16DRAFT_07405	1, 314	B. huanghuaihaiense CGMCC 1.10948	92	581.6	0
2617353895	beta-1,4-N-acetylglucosamine oligosaccharide N-acyltransferase NodA	NodA	Ga0061098_103912	1, 210	2596982410	beta-1,4-N-acetylglucosamine oligosaccharide N-acyltransferase NodA	IQ16DRAFT_07403	1, 210	B. huanghuaihaiense CGMCC 1.10948	86.2	365.9	0
2617353896	beta-1,4-N-acetylglucosamine oligosaccharide deacetylase NodB	NodB	Ga0061098_103913	1, 219	2596982409	beta-1,4-N-acetylglucosamine oligosaccharide deacetylase NodB	IQ16DRAFT_07402	1, 219	B. huanghuaihaiense CGMCC 1.10948	82.6	377.5	0
2617353897	beta-1,4-N-acetylglucosaminyltransferase NodC	NodC	Ga0061098_103914	1, 425	2596982408	beta-1,4-N-acetylglucosaminyltransferase NodC	IQ16DRAFT_07401	1, 424	B. huanghuaihaiense CGMCC 1.10948	88.7	742.7	0
2617353899	beta-1,4-N-acetylglucosamine oligosaccharide 6-O-carbamoyltransferase NodU	NodU	Ga0061098_103916	1, 569	2596982407	beta-1,4-N-acetylglucosamine oligosaccharide 6-O-carbamoyltransferase NodU	IQ16DRAFT_07400	1, 569	B. huanghuaihaiense CGMCC 1.10948	89.5	1052.7	0
2617353900	nodulation factor export ABC transporter ATP-binding protein NodI	NodI	Ga0061098_103917	1, 306	2596982406	nodulation factor export ABC transporter ATP-binding protein NodI	IQ16DRAFT_07399	1, 306	B. huanghuaihaiense CGMCC 1.10948	88.9	538.9	0
2617353901	nodulation factor export ABC transporter transmembrane subunit NodJ	NodJ	Ga0061098_103918	1, 262	2596982405	nodulation factor export ABC transporter transmembrane subunit NodJ	IQ16DRAFT_07398	1, 262	B. huanghuaihaiense CGMCC 1.10948	88.5	463	0
2617353902	beta-1,4-N-acetylglucosamine oligosaccharide 3-O-carbamoyltransferase NolO	NolO	Ga0061098_103919	141, 675	2596982403	beta-1,4-N-acetylglucosamine oligosaccharide 3-O-carbamoyltransferase NolO	IQ16DRAFT_07396	1, 535	B. huanghuaihaiense CGMCC 1.10948	90.5	976.9	0
2617353903	beta-1,4-N-acetylglucosamine oligosaccharide alpha-1,6-L-fucosyltransferase NodZ	NodZ	Ga0061098_103920	1, 325	2596982402	beta-1,4-N-acetylglucosamine oligosaccharide alpha-1,6-L-fucosyltransferase NodZ	IQ16DRAFT_07395	43, 367	B. huanghuaihaiense CGMCC 1.10948	88.3	604.4	0
2617353422	fucosyl-beta-1,4-N-acetylglucosamine oligosaccharide 2-O-methyltransferase NoeI	NoeI	Ga0061098_103159	6, 219	2596982382	fucosyl-beta-1,4-N-acetylglucosamine oligosaccharide 2-O-methyltransferase NoeI	IQ16DRAFT_07375	1, 214	B. huanghuaihaiense CGMCC 1.10948	91.1	410.2	0
2617348526	two-component regulator NodW	NodW	Ga0061098_1005220	31, 227	2513880411	two-component regulator NodW	A3AQDRAFT_08174	1, 197	Br. japonicum USDA 4	90.4	344.4	0
2617348527	flavonoid-responsive sensor histidine kinase NodV	NodV	Ga0061098_1005221	4, 891	2513880412	flavonoid-responsive sensor histidine kinase NodV	A3AQDRAFT_08175	3, 889	Br. japonicum USDA 4	86.4	1541.2	0
2617348610	nodulation protein NolW	NolW	Ga0061098_1005304	1, 223	2513880335	nodulation protein NolW	A3AQDRAFT_08098	11, 230	Br. japonicum USDA 4	71.7	315.5	0
2617348612	nodulation protein NolT	NolT	Ga0061098_1005306	6, 283	2513880336	nodulation protein NolT	A3AQDRAFT_08099	6, 284	Br. japonicum USDA 4	69.9	357.5	0
2617348613	nodulation protein NolU	NolU	Ga0061098_1005307	2, 210	2513880337	nodulation protein NolU	A3AQDRAFT_08100	4, 212	Br. japonicum USDA 4	63.3	254.6	0
2617348614	nodulation protein NolV	NolV	Ga0061098_1005308	1, 196	2513880338	nodulation protein NolV	A3AQDRAFT_08101	1, 196	Br. japonicum USDA 4	64.3	260.4	0
2617348520	GDPmannose 4,6-dehydratase		Ga0061098_1005214	16, 376	2513879883	GDPmannose 4,6-dehydratase	A3AQDRAFT_07643	1, 361	Br. japonicum USDA 4	90.9	657.1	0
2617348521	glutamine--fructose-6-phosphate transaminase		Ga0061098_1005215	1, 608	2513879881	glutamine--fructose-6-phosphate transaminase	A3AQDRAFT_07641	1, 608	Br. japonicum USDA 4	91.1	1082	0
2617348749	efflux transporter, outer membrane factor (OMF) lipoprotein, NodT family	NodT	Ga0061098_100690	1, 464	2513872526	efflux transporter, outer membrane factor (OMF) lipoprotein, NodT family	A3AQDRAFT_00275	1, 464	Br. japonicum USDA 4	99.8	885.2	0
2617351563	beta-1,4-N-acetylglucosamine oligosaccharide 6-O-carbamoyltransferase NodU	NodU	Ga0061098_101677	1, 553	2513879664	beta-1,4-N-acetylglucosamine oligosaccharide 6-O-carbamoyltransferase NodU	A3AQDRAFT_07424	1, 553	Br. japonicum USDA 4	93.5	1075.8	0
2617353887	nodulation protein NolY	NolY	Ga0061098_10394	1, 125	2513879452	nodulation protein NolY	A3AQDRAFT_07212	1, 120	Br. japonicum USDA 4	77.6	181	0
2617353891	nodulation repressor NolA	NolA	Ga0061098_10398	1, 190	2513879449	nodulation repressor NolA	A3AQDRAFT_07209	25, 214	Br. japonicum USDA 4	91.1	342.8	0
2617353892	transcriptional regulator NodD2	NodD2	Ga0061098_10399	1, 314	2513879448	transcriptional regulator NodD2	A3AQDRAFT_07208	1, 314	Br. japonicum USDA 4	81.2	493.8	0
2617353893	transcriptional regulator NodD	NodD	Ga0061098_103910	1, 314	2513879447	transcriptional regulator NodD	A3AQDRAFT_07207	1, 314	Br. japonicum USDA 4	91.7	580.5	0
2617353895	beta-1,4-N-acetylglucosamine oligosaccharide N-acyltransferase NodA	NodA	Ga0061098_103912	1, 210	2513879445	beta-1,4-N-acetylglucosamine oligosaccharide N-acyltransferase NodA	A3AQDRAFT_07205	1, 210	Br. japonicum USDA 4	86.2	365.9	0
2617353896	beta-1,4-N-acetylglucosamine oligosaccharide deacetylase NodB	NodB	Ga0061098_103913	1, 219	2513879444	beta-1,4-N-acetylglucosamine oligosaccharide deacetylase NodB	A3AQDRAFT_07204	1, 219	Br. japonicum USDA 4	82.6	377.5	0
2617353897	beta-1,4-N-acetylglucosaminyltransferase NodC	NodC	Ga0061098_103914	1, 425	2513879443	beta-1,4-N-acetylglucosaminyltransferase NodC	A3AQDRAFT_07203	1, 424	Br. japonicum USDA 4	88.7	742.7	0
2617353898	beta-1,4-N-acetylglucosamine oligosaccharide N-methyltransferase NodS	NodS	Ga0061098_103915	1, 209	724	beta-1,4-N-acetylglucosamine oligosaccharide N-methyltransferase NodS	A3AQDRAFT_07202a	1, 209	Br. japonicum USDA 4	82.8	347.8	0
2617353899	beta-1,4-N-acetylglucosamine oligosaccharide 6-O-carbamoyltransferase NodU	NodU	Ga0061098_103916	1, 569	2513879442	beta-1,4-N-acetylglucosamine oligosaccharide 6-O-carbamoyltransferase NodU	A3AQDRAFT_07202	1, 569	Br. japonicum USDA 4	89.6	1054.7	0
2617353900	nodulation factor export ABC transporter ATP-binding protein NodI	NodI	Ga0061098_103917	1, 306	2513879441	nodulation factor export ABC transporter ATP-binding protein NodI	A3AQDRAFT_07201	1, 306	Br. japonicum USDA 4	88.9	538.9	0
2617353901	nodulation factor export ABC transporter transmembrane subunit NodJ	NodJ	Ga0061098_103918	1, 262	2513879440	nodulation factor export ABC transporter transmembrane subunit NodJ	A3AQDRAFT_07200	1, 262	Br. japonicum USDA 4	88.5	463	0
2617353902	beta-1,4-N-acetylglucosamine oligosaccharide 3-O-carbamoyltransferase NolO	NolO	Ga0061098_103919	141, 675	2513879438	beta-1,4-N-acetylglucosamine oligosaccharide 3-O-carbamoyltransferase NolO	A3AQDRAFT_07198	1, 535	Br. japonicum USDA 4	90.5	976.9	0
2617353903	beta-1,4-N-acetylglucosamine oligosaccharide alpha-1,6-L-fucosyltransferase NodZ	NodZ	Ga0061098_103920	1, 325	2513879437	beta-1,4-N-acetylglucosamine oligosaccharide alpha-1,6-L-fucosyltransferase NodZ	A3AQDRAFT_07197	43, 367	Br. japonicum USDA 4	88.3	604.4	0
2617353402	fucosyl-beta-1,4-N-acetylglucosamine oligosaccharide 3-O-sulfotransferase NoeE	NoeE	Ga0061098_103138	270, 366	2513880095	hypothetical protein	A3AQDRAFT_07855	1, 97	Br. japonicum USDA 4	83.5	164.1	7.2e-41
2617353422	fucosyl-beta-1,4-N-acetylglucosamine oligosaccharide 2-O-methyltransferase NoeI	NoeI	Ga0061098_103159	6, 219	2513880102	fucosyl-beta-1,4-N-acetylglucosamine oligosaccharide 2-O-methyltransferase NoeI	A3AQDRAFT_07863	1, 214	Br. japonicum USDA 4	91.6	412.5	0
2617348526	two-component regulator NodW	NodW	Ga0061098_1005220	31, 227	2513670621	two-component regulator NodW	YUIDRAFT_08655	1, 197	Br. japonicum USDA 6	90.4	344.4	0
2617348527	flavonoid-responsive sensor histidine kinase NodV	NodV	Ga0061098_1005221	4, 891	2513670622	flavonoid-responsive sensor histidine kinase NodV	YUIDRAFT_08656	3, 889	Br. japonicum USDA 6	86.4	1541.2	0
2617348610	nodulation protein NolW	NolW	Ga0061098_1005304	1, 223	2513670537	nodulation protein NolW	YUIDRAFT_08571	11, 230	Br. japonicum USDA 6	71.7	315.5	0
2617348612	nodulation protein NolT	NolT	Ga0061098_1005306	5, 283	2513670536	nodulation protein NolT	YUIDRAFT_08570	5, 284	Br. japonicum USDA 6	70	359.4	0
2617348613	nodulation protein NolU	NolU	Ga0061098_1005307	2, 210	2513670535	nodulation protein NolU	YUIDRAFT_08569	4, 212	Br. japonicum USDA 6	63.3	254.6	0
2617348614	nodulation protein NolV	NolV	Ga0061098_1005308	1, 196	2513670534	nodulation protein NolV	YUIDRAFT_08568	1, 196	Br. japonicum USDA 6	64.3	260.4	0
2617348520	GDPmannose 4,6-dehydratase		Ga0061098_1005214	16, 319	2513670517	GDPmannose 4,6-dehydratase	YUIDRAFT_08551	1, 304	Br. japonicum USDA 6	91.8	559.7	0
2617348521	glutamine--fructose-6-phosphate transaminase		Ga0061098_1005215	1, 608	2513670519	glutamine--fructose-6-phosphate transaminase	YUIDRAFT_08553	1, 608	Br. japonicum USDA 6	91.1	1082	0
2617348749	efflux transporter, outer membrane factor (OMF) lipoprotein, NodT family	NodT	Ga0061098_100690	2, 464	2513662515	efflux transporter, outer membrane factor (OMF) lipoprotein, NodT family	YUIDRAFT_00531	21, 483	Br. japonicum USDA 6	94.8	847.8	0
2617351563	beta-1,4-N-acetylglucosamine oligosaccharide 6-O-carbamoyltransferase NodU	NodU	Ga0061098_101677	1, 548	2513670243	beta-1,4-N-acetylglucosamine oligosaccharide 6-O-carbamoyltransferase NodU	YUIDRAFT_08275	1, 554	Br. japonicum USDA 6	71.8	828.2	0
2617353887	nodulation protein NolY	NolY	Ga0061098_10394	1, 125	2513670220	nodulation protein NolY	YUIDRAFT_08252	1, 120	Br. japonicum USDA 6	77.6	181	0
2617353891	nodulation repressor NolA	NolA	Ga0061098_10398	1, 190	2513670217	nodulation repressor NolA	YUIDRAFT_08249	25, 214	Br. japonicum USDA 6	91.1	342.8	0
2617353892	transcriptional regulator NodD2	NodD2	Ga0061098_10399	1, 314	2513670216	transcriptional regulator NodD2	YUIDRAFT_08248	1, 314	Br. japonicum USDA 6	81.2	493.8	0
2617353893	transcriptional regulator NodD	NodD	Ga0061098_103910	37, 314	2513670215	transcriptional regulator NodD	YUIDRAFT_08247	1, 278	Br. japonicum USDA 6	92.1	520.8	0
2617353895	beta-1,4-N-acetylglucosamine oligosaccharide N-acyltransferase NodA	NodA	Ga0061098_103912	1, 210	2513670240	beta-1,4-N-acetylglucosamine oligosaccharide N-acyltransferase NodA	YUIDRAFT_08272	1, 210	Br. japonicum USDA 6	86.2	365.9	0
2617353896	beta-1,4-N-acetylglucosamine oligosaccharide deacetylase NodB	NodB	Ga0061098_103913	1, 219	2513670241	beta-1,4-N-acetylglucosamine oligosaccharide deacetylase NodB	YUIDRAFT_08273	1, 219	Br. japonicum USDA 6	82.6	377.5	0
2617353897	beta-1,4-N-acetylglucosaminyltransferase NodC	NodC	Ga0061098_103914	1, 425	2513670242	beta-1,4-N-acetylglucosaminyltransferase NodC	YUIDRAFT_08274	1, 424	Br. japonicum USDA 6	88.7	742.7	0
2617353898	beta-1,4-N-acetylglucosamine oligosaccharide N-methyltransferase NodS	NodS	Ga0061098_103915	1, 209	734	beta-1,4-N-acetylglucosamine oligosaccharide N-methyltransferase NodS	YUIDRAFT_08274a	1, 209	Br. japonicum USDA 6	82.8	347.8	0
2617353899	beta-1,4-N-acetylglucosamine oligosaccharide 6-O-carbamoyltransferase NodU	NodU	Ga0061098_103916	1, 569	2513670243	beta-1,4-N-acetylglucosamine oligosaccharide 6-O-carbamoyltransferase NodU	YUIDRAFT_08275	1, 569	Br. japonicum USDA 6	89.6	1054.7	0
2617353900	nodulation factor export ABC transporter ATP-binding protein NodI	NodI	Ga0061098_103917	1, 306	2513670244	nodulation factor export ABC transporter ATP-binding protein NodI	YUIDRAFT_08276	1, 306	Br. japonicum USDA 6	88.9	538.9	0
2617353901	nodulation factor export ABC transporter transmembrane subunit NodJ	NodJ	Ga0061098_103918	1, 262	2513670245	nodulation factor export ABC transporter transmembrane subunit NodJ	YUIDRAFT_08277	1, 262	Br. japonicum USDA 6	88.5	463	0
2617353902	beta-1,4-N-acetylglucosamine oligosaccharide 3-O-carbamoyltransferase NolO	NolO	Ga0061098_103919	141, 675	2513670247	beta-1,4-N-acetylglucosamine oligosaccharide 3-O-carbamoyltransferase NolO	YUIDRAFT_08279	1, 535	Br. japonicum USDA 6	90.3	974.2	0
2617353903	beta-1,4-N-acetylglucosamine oligosaccharide alpha-1,6-L-fucosyltransferase NodZ	NodZ	Ga0061098_103920	1, 325	2513670248	beta-1,4-N-acetylglucosamine oligosaccharide alpha-1,6-L-fucosyltransferase NodZ	YUIDRAFT_08280	43, 367	Br. japonicum USDA 6	88.3	604.4	0
2617353402	fucosyl-beta-1,4-N-acetylglucosamine oligosaccharide 3-O-sulfotransferase NoeE	NoeE	Ga0061098_103138	54, 366	744	Sulfotransferase family protein	YUIDRAFT_07191a	1, 313	Br. japonicum USDA 6	79.6	482.6	0
2617353422	fucosyl-beta-1,4-N-acetylglucosamine oligosaccharide 2-O-methyltransferase NoeI	NoeI	Ga0061098_103159	6, 219	2513669170	fucosyl-beta-1,4-N-acetylglucosamine oligosaccharide 2-O-methyltransferase NoeI	YUIDRAFT_07202	1, 214	Br. japonicum USDA 6	91.1	410.2	0
2617348526	two-component regulator NodW	NodW	Ga0061098_1005220	1, 227	2669917912	two-component regulator NodW	Ga0112634_107362	1, 226	B. liaoningense CCBAU 05525	88.1	381.7	0
2617348527	flavonoid-responsive sensor histidine kinase NodV	NodV	Ga0061098_1005221	147, 891	2669917913	flavonoid-responsive sensor histidine kinase NodV	Ga0112634_107363	1, 744	B. liaoningense CCBAU 05525	87.1	1315.1	0
2617348610	nodulation protein NolW	NolW	Ga0061098_1005304	1, 223	2669917958	nodulation protein NolW	Ga0112634_107523	11, 230	B. liaoningense CCBAU 05525	71.7	315.5	0
2617348612	nodulation protein NolT	NolT	Ga0061098_1005306	6, 283	2669917959	nodulation protein NolT	Ga0112634_107524	6, 284	B. liaoningense CCBAU 05525	70.3	359.8	0
2617348613	nodulation protein NolU	NolU	Ga0061098_1005307	2, 210	2669917960	nodulation protein NolU	Ga0112634_107525	4, 212	B. liaoningense CCBAU 05525	63.3	254.6	0
2617348614	nodulation protein NolV	NolV	Ga0061098_1005308	1, 196	2669917961	nodulation protein NolV	Ga0112634_107526	1, 196	B. liaoningense CCBAU 05525	64.8	261.5	0
2617348520	GDPmannose 4,6-dehydratase		Ga0061098_1005214	23, 375	2669918404	GDPmannose 4,6-dehydratase	Ga0112634_108624	3, 355	B. liaoningense CCBAU 05525	91.5	655.6	0
2617348521	glutamine--fructose-6-phosphate transaminase		Ga0061098_1005215	1, 608	2669915616	glutamine--fructose-6-phosphate transaminase	Ga0112634_104794	1, 608	B. liaoningense CCBAU 05525	76	914.8	0
2617348749	efflux transporter, outer membrane factor (OMF) lipoprotein, NodT family	NodT	Ga0061098_100690	1, 464	2669915068	efflux transporter, outer membrane factor (OMF) lipoprotein, NodT family	Ga0112634_1042816	20, 483	B. liaoningense CCBAU 05525	96.1	860.9	0
2617351563	beta-1,4-N-acetylglucosamine oligosaccharide 6-O-carbamoyltransferase NodU	NodU	Ga0061098_101677	1, 548	2669916949	beta-1,4-N-acetylglucosamine oligosaccharide 6-O-carbamoyltransferase NodU	Ga0112634_106167	1, 554	B. liaoningense CCBAU 05525	71.5	822.8	0
2617353887	nodulation protein NolY	NolY	Ga0061098_10394	1, 125	2669916939	nodulation protein NolY	Ga0112634_106141	1, 120	B. liaoningense CCBAU 05525	77.6	181	0
2617353891	nodulation repressor NolA	NolA	Ga0061098_10398	1, 190	2669916942	nodulation repressor NolA	Ga0112634_106153	25, 214	B. liaoningense CCBAU 05525	90.5	340.5	0
2617353892	transcriptional regulator NodD2	NodD2	Ga0061098_10399	1, 314	2669916943	transcriptional regulator NodD2	Ga0112634_106161	1, 314	B. liaoningense CCBAU 05525	81.5	495.4	0
2617353893	transcriptional regulator NodD	NodD	Ga0061098_103910	1, 314	2669916944	transcriptional regulator NodD	Ga0112634_106162	1, 314	B. liaoningense CCBAU 05525	92	581.6	0
2617353895	beta-1,4-N-acetylglucosamine oligosaccharide N-acyltransferase NodA	NodA	Ga0061098_103912	1, 210	2669916946	beta-1,4-N-acetylglucosamine oligosaccharide N-acyltransferase NodA	Ga0112634_106164	1, 210	B. liaoningense CCBAU 05525	85.7	364.4	0
2617353896	beta-1,4-N-acetylglucosamine oligosaccharide deacetylase NodB	NodB	Ga0061098_103913	1, 219	2669916947	beta-1,4-N-acetylglucosamine oligosaccharide deacetylase NodB	Ga0112634_106165	1, 219	B. liaoningense CCBAU 05525	82.6	377.5	0
2617353897	beta-1,4-N-acetylglucosaminyltransferase NodC	NodC	Ga0061098_103914	1, 425	2669916948	beta-1,4-N-acetylglucosaminyltransferase NodC	Ga0112634_106166	1, 424	B. liaoningense CCBAU 05525	88.7	742.7	0
2617353899	beta-1,4-N-acetylglucosamine oligosaccharide 6-O-carbamoyltransferase NodU	NodU	Ga0061098_103916	1, 569	2669916949	beta-1,4-N-acetylglucosamine oligosaccharide 6-O-carbamoyltransferase NodU	Ga0112634_106167	1, 569	B. liaoningense CCBAU 05525	89.1	1047	0
2617353900	nodulation factor export ABC transporter ATP-binding protein NodI	NodI	Ga0061098_103917	1, 306	2669916950	nodulation factor export ABC transporter ATP-binding protein NodI	Ga0112634_106168	1, 306	B. liaoningense CCBAU 05525	88.9	538.9	0
2617353901	nodulation factor export ABC transporter transmembrane subunit NodJ	NodJ	Ga0061098_103918	1, 262	2669916951	nodulation factor export ABC transporter transmembrane subunit NodJ	Ga0112634_106169	1, 262	B. liaoningense CCBAU 05525	88.5	463	0
2617353902	beta-1,4-N-acetylglucosamine oligosaccharide 3-O-carbamoyltransferase NolO	NolO	Ga0061098_103919	141, 620	2669916953	beta-1,4-N-acetylglucosamine oligosaccharide 3-O-carbamoyltransferase NolO	Ga0112634_1061611	1, 478	B. liaoningense CCBAU 05525	90	877.5	0
2617353903	beta-1,4-N-acetylglucosamine oligosaccharide alpha-1,6-L-fucosyltransferase NodZ	NodZ	Ga0061098_103920	1, 325	2669916957	beta-1,4-N-acetylglucosamine oligosaccharide alpha-1,6-L-fucosyltransferase NodZ	Ga0112634_1061615	43, 367	B. liaoningense CCBAU 05525	88.3	604.4	0
2617353422	fucosyl-beta-1,4-N-acetylglucosamine oligosaccharide 2-O-methyltransferase NoeI	NoeI	Ga0061098_103159	6, 219	2669918448	fucosyl-beta-1,4-N-acetylglucosamine oligosaccharide 2-O-methyltransferase NoeI	Ga0112634_108722	1, 214	B. liaoningense CCBAU 05525	91.1	410.2	0
2617348526	two-component regulator NodW	NodW	Ga0061098_1005220	21, 223	2647450877	Two-component response regulator, FixJ family, consists of REC and HTH domains	Ga0101715_10328	18, 218	B. manausense BR3351	69.5	271.2	0
2617348527	flavonoid-responsive sensor histidine kinase NodV	NodV	Ga0061098_1005221	6, 885	2647450746	PAS domain S-box-containing protein	Ga0101715_10293	7, 885	B. manausense BR3351	76.2	1346.3	0
2617348609	nodulation protein NolX	Nolx	Ga0061098_1005303	1, 590	2647450789	nodulation protein NolX	Ga0101715_102946	1, 602	B. manausense BR3351	66.8	782.3	0
2617348610	nodulation protein NolW	NolW	Ga0061098_1005304	1, 214	2647449771	nodulation protein NolW	Ga0101715_101210	6, 217	B. manausense BR3351	69.2	293.1	0
2617348612	nodulation protein NolT	NolT	Ga0061098_1005306	10, 283	2647449773	type III secretion protein J	Ga0101715_101212	10, 284	B. manausense BR3351	68.7	340.5	0
2617348614	nodulation protein NolV	NolV	Ga0061098_1005308	1, 198	2647449775	nodulation protein NolV	Ga0101715_101214	1, 198	B. manausense BR3351	62.1	248.1	0
2617348749	efflux transporter, outer membrane factor (OMF) lipoprotein, NodT family	NodT	Ga0061098_100690	1, 464	2647455866	efflux transporter, outer membrane factor (OMF) lipoprotein, NodT family	Ga0101715_1108143	34, 497	B. manausense BR3351	94	840.1	0
2617351563	beta-1,4-N-acetylglucosamine oligosaccharide 6-O-carbamoyltransferase NodU	NodU	Ga0061098_101677	1, 548	2647453761	beta-1,4-N-acetylglucosamine oligosaccharide 6-O-carbamoyltransferase NodU	Ga0101715_108816	1, 553	B. manausense BR3351	71.5	827.8	0
2617353892	transcriptional regulator NodD2	NodD2	Ga0061098_10399	1, 308	2647453767	transcriptional regulator NodD	Ga0101715_108822	1, 308	B. manausense BR3351	66.2	404.8	0
2617353893	transcriptional regulator NodD	NodD	Ga0061098_103910	1, 311	2647453767	transcriptional regulator NodD	Ga0101715_108822	1, 311	B. manausense BR3351	68.5	443.4	0
2617353895	beta-1,4-N-acetylglucosamine oligosaccharide N-acyltransferase NodA	NodA	Ga0061098_103912	15, 210	2647453765	beta-1,4-N-acetylglucosamine oligosaccharide N-acyltransferase NodA	Ga0101715_108820	2, 197	B. manausense BR3351	71.4	303.1	0
2617353896	beta-1,4-N-acetylglucosamine oligosaccharide deacetylase NodB	NodB	Ga0061098_103913	23, 219	2647453764	beta-1,4-N-acetylglucosamine oligosaccharide deacetylase NodB	Ga0101715_108819	23, 219	B. manausense BR3351	72.1	290.8	0
2617353897	beta-1,4-N-acetylglucosaminyltransferase NodC	NodC	Ga0061098_103914	1, 410	2647453763	beta-1,4-N-acetylglucosaminyltransferase NodC	Ga0101715_108818	1, 409	B. manausense BR3351	76.6	622.1	0
2617353898	beta-1,4-N-acetylglucosamine oligosaccharide N-methyltransferase NodS	NodS	Ga0061098_103915	4, 202	2647453762	Nodulation protein S (NodS)	Ga0101715_108817	4, 202	B. manausense BR3351	67.3	275.4	0
2617353899	beta-1,4-N-acetylglucosamine oligosaccharide 6-O-carbamoyltransferase NodU	NodU	Ga0061098_103916	1, 565	2647453761	beta-1,4-N-acetylglucosamine oligosaccharide 6-O-carbamoyltransferase NodU	Ga0101715_108816	1, 564	B. manausense BR3351	76.3	907.5	0
2617353900	nodulation factor export ABC transporter ATP-binding protein NodI	NodI	Ga0061098_103917	3, 305	2647453760	nodulation factor export ABC transporter ATP-binding protein NodI	Ga0101715_108815	1, 303	B. manausense BR3351	80.9	485	0
2617353901	nodulation factor export ABC transporter transmembrane subunit NodJ	NodJ	Ga0061098_103918	9, 262	2647453759	nodulation factor export ABC transporter transmembrane subunit NodJ	Ga0101715_108814	1, 254	B. manausense BR3351	76	394	0
2617353902	beta-1,4-N-acetylglucosamine oligosaccharide 3-O-carbamoyltransferase NolO	NolO	Ga0061098_103919	1, 665	2647453758	beta-1,4-N-acetylglucosamine oligosaccharide 3-O-carbamoyltransferase NolO	Ga0101715_108813	1, 668	B. manausense BR3351	79.2	1085.9	0
2617353903	beta-1,4-N-acetylglucosamine oligosaccharide alpha-1,6-L-fucosyltransferase NodZ	NodZ	Ga0061098_103920	1, 323	2647453757	Nodulation protein Z (NodZ)	Ga0101715_108812	2, 324	B. manausense BR3351	75.2	526.6	0
2617353402	fucosyl-beta-1,4-N-acetylglucosamine oligosaccharide 3-O-sulfotransferase NoeE	NoeE	Ga0061098_103138	44, 247	2647450768	Sulfotransferase family protein	Ga0101715_102925	1, 205	B. manausense BR3351	67.8	271.9	0
2617353422	fucosyl-beta-1,4-N-acetylglucosamine oligosaccharide 2-O-methyltransferase NoeI	NoeI	Ga0061098_103159	5, 218	2647453779	methyltransferase, FkbM family	Ga0101715_108834	4, 217	B. manausense BR3351	75.2	347.4	0
2617348526	two-component regulator NodW	NodW	Ga0061098_1005220	1, 227	2617379312	two-component regulator NodW	Ga0061099_101339	1, 227	B. yuanmingense CCBAU 10071	89.9	395.2	0
2617348527	flavonoid-responsive sensor histidine kinase NodV	NodV	Ga0061098_1005221	1, 890	2617379311	flavonoid-responsive sensor histidine kinase NodV	Ga0061099_101338	1, 889	B. yuanmingense CCBAU 10071	86.7	1538.9	0
2617348610	nodulation protein NolW	NolW	Ga0061098_1005304	1, 223	2617379499	nodulation protein NolW	Ga0061099_101823	11, 231	B. yuanmingense CCBAU 10071	72.6	331.3	0
2617348612	nodulation protein NolT	NolT	Ga0061098_1005306	27, 285	2617379500	nodulation protein NolT	Ga0061099_101824	3, 260	B. yuanmingense CCBAU 10071	76.7	358.2	0
2617348613	nodulation protein NolU	NolU	Ga0061098_1005307	1, 210	2617379501	nodulation protein NolU	Ga0061099_101825	1, 210	B. yuanmingense CCBAU 10071	65.2	270.4	0
2617348614	nodulation protein NolV	NolV	Ga0061098_1005308	1, 203	2617379502	nodulation protein NolV	Ga0061099_101826	1, 203	B. yuanmingense CCBAU 10071	64.5	272.3	0
2617348749	efflux transporter, outer membrane factor (OMF) lipoprotein, NodT family	NodT	Ga0061098_100690	1, 464	2617376033	efflux transporter, outer membrane factor (OMF) lipoprotein, NodT family	Ga0061099_100563	1, 464	B. yuanmingense CCBAU 10071	97.4	868.6	0
2617351563	beta-1,4-N-acetylglucosamine oligosaccharide 6-O-carbamoyltransferase NodU	NodU	Ga0061098_101677	1, 548	2617379337	beta-1,4-N-acetylglucosamine oligosaccharide 6-O-carbamoyltransferase NodU	Ga0061099_10148	1, 554	B. yuanmingense CCBAU 10071	72.9	838.2	0
2617353887	nodulation protein NolY	NolY	Ga0061098_10394	1, 125	2617379348	nodulation protein NolY	Ga0061099_101419	1, 120	B. yuanmingense CCBAU 10071	77.6	173.7	3.1e-44
2617353891	nodulation repressor NolA	NolA	Ga0061098_10398	1, 187	2617379345	nodulation repressor NolA	Ga0061099_101416	51, 237	B. yuanmingense CCBAU 10071	88.8	325.5	0
2617353892	transcriptional regulator NodD2	NodD2	Ga0061098_10399	1, 314	2617379344	transcriptional regulator NodD2	Ga0061099_101415	1, 314	B. yuanmingense CCBAU 10071	80.6	498	0
2617353893	transcriptional regulator NodD	NodD	Ga0061098_103910	1, 314	2617379343	transcriptional regulator NodD	Ga0061099_101414	1, 314	B. yuanmingense CCBAU 10071	93.3	585.5	0
2617353895	beta-1,4-N-acetylglucosamine oligosaccharide N-acyltransferase NodA	NodA	Ga0061098_103912	1, 210	2617379341	beta-1,4-N-acetylglucosamine oligosaccharide N-acyltransferase NodA	Ga0061099_101412	1, 210	B. yuanmingense CCBAU 10071	86.2	368.2	0
2617353896	beta-1,4-N-acetylglucosamine oligosaccharide deacetylase NodB	NodB	Ga0061098_103913	1, 219	2617379340	beta-1,4-N-acetylglucosamine oligosaccharide deacetylase NodB	Ga0061099_101411	15, 233	B. yuanmingense CCBAU 10071	84.5	385.6	0
2617353897	beta-1,4-N-acetylglucosaminyltransferase NodC	NodC	Ga0061098_103914	1, 458	2617379339	beta-1,4-N-acetylglucosaminyltransferase NodC	Ga0061099_101410	1, 458	B. yuanmingense CCBAU 10071	85.8	770	0
2617353898	beta-1,4-N-acetylglucosamine oligosaccharide N-methyltransferase NodS	NodS	Ga0061098_103915	4, 208	2617379338	beta-1,4-N-acetylglucosamine oligosaccharide N-methyltransferase NodS	Ga0061099_10149	4, 208	B. yuanmingense CCBAU 10071	88.8	359.8	0
2617353899	beta-1,4-N-acetylglucosamine oligosaccharide 6-O-carbamoyltransferase NodU	NodU	Ga0061098_103916	1, 569	2617379337	beta-1,4-N-acetylglucosamine oligosaccharide 6-O-carbamoyltransferase NodU	Ga0061099_10148	1, 569	B. yuanmingense CCBAU 10071	90	1060.4	0
2617353900	nodulation factor export ABC transporter ATP-binding protein NodI	NodI	Ga0061098_103917	1, 306	2617379336	nodulation factor export ABC transporter ATP-binding protein NodI	Ga0061099_10147	1, 306	B. yuanmingense CCBAU 10071	92.2	560.1	0
2617353901	nodulation factor export ABC transporter transmembrane subunit NodJ	NodJ	Ga0061098_103918	1, 262	2617379335	nodulation factor export ABC transporter transmembrane subunit NodJ	Ga0061099_10146	1, 262	B. yuanmingense CCBAU 10071	88.5	460.7	0
2617353903	beta-1,4-N-acetylglucosamine oligosaccharide alpha-1,6-L-fucosyltransferase NodZ	NodZ	Ga0061098_103920	1, 327	2617379333	beta-1,4-N-acetylglucosamine oligosaccharide alpha-1,6-L-fucosyltransferase NodZ	Ga0061099_10144	1, 327	B. yuanmingense CCBAU 10071	87.5	606.7	0
2617353402	fucosyl-beta-1,4-N-acetylglucosamine oligosaccharide 3-O-sulfotransferase NoeE	NoeE	Ga0061098_103138	1, 366	2617379637		Ga0061099_102212	1, 365	B. yuanmingense CCBAU 10071	85	613.6	0
2617353422	fucosyl-beta-1,4-N-acetylglucosamine oligosaccharide 2-O-methyltransferase NoeI	NoeI	Ga0061098_103159	6, 219	2617379629	fucosyl-beta-1,4-N-acetylglucosamine oligosaccharide 2-O-methyltransferase NoeI	Ga0061099_10223	1, 214	B. yuanmingense CCBAU 10071	92.1	412.5	0
	Nitrogen fixation genes
ERR11 Gene ID	Query (ERR11)Gene Name		Query Locus Tag	Query Coordinates	Reference Gene ID	Reference Gene Name	Reference Locus Tag	reference Coordinates	Reference Genome	Percent Identity	Bit Score	E-value
2617348551	Mo-nitrogenase MoFe protein subunit NifD precursor	nifD	Ga0061098_1005245	23, 522	2688593863	Mo-nitrogenase MoFe protein subunit NifD precursor	Ga0133328_117660	1, 500	B. diazoefficiens USDA 110	95.4	993.8	0
2617348552	Mo-nitrogenase MoFe protein subunit NifK	nifK	Ga0061098_1005246	1, 518	2688593862	Mo-nitrogenase MoFe protein subunit NifK	Ga0133328_117659	1, 518	B. diazoefficiens USDA 110	95.4	1021.1	0
2617348553	nitrogenase molybdenum-cofactor synthesis protein NifE	nifE	Ga0061098_1005247	1, 548	2688593861	nitrogenase molybdenum-cofactor synthesis protein NifE	Ga0133328_117658	1, 547	B. diazoefficiens USDA 110	90	996.5	0
2617348554	nitrogenase molybdenum-iron protein NifN	nifN	Ga0061098_1005248	1, 463	2688593860	nitrogenase molybdenum-iron protein NifN	Ga0133328_117657	1, 463	B. diazoefficiens USDA 110	89.8	842.8	0
2617348555	nitrogen fixation protein NifX	nifX	Ga0061098_1005249	1, 131	2688593859	nitrogen fixation protein NifX	Ga0133328_117656	1, 131	B. diazoefficiens USDA 110	89.3	238	0
2617348556	probable nitrogen fixation protein		Ga0061098_1005250	1, 154	2688593858	probable nitrogen fixation protein	Ga0133328_117655	1, 154	B. diazoefficiens USDA 110	81.8	270	0
2617348565	nitrogen fixation protein NifT	nifT	Ga0061098_1005259	1, 74	2688593850	nitrogen fixation protein NifT	Ga0133328_117647	1, 74	B. diazoefficiens USDA 110	89.2	138.3	9.1e-34
2617348567	nitrogen fixation protein NifB	nifB	Ga0061098_1005261	5, 520	2688593849	nitrogen fixation protein NifB	Ga0133328_117646	11, 527	B. diazoefficiens USDA 110	83.9	892.1	0
2617348568	nitrogen fixation protein NifZ	nifZ	Ga0061098_1005262	1, 103	2688593847	nitrogen fixation protein NifZ	Ga0133328_117644	1, 103	B. diazoefficiens USDA 110	88.3	184.1	0
2617348578	Mo-nitrogenase iron protein subunit NifH	nifH	Ga0061098_1005272	1, 294	2688593839	Mo-nitrogenase iron protein subunit NifH	Ga0133328_117636	1, 294	B. diazoefficiens USDA 110	96.9	564.3	0
2617348579	nitrogen fixation protein NifQ	nifQ	Ga0061098_1005273	1, 197	2688593838	nitrogen fixation protein NifQ	Ga0133328_117635	61, 258	B. diazoefficiens USDA 110	74.7	290	0
2617352752	Nitrogen fixation protein FixH	fixH	Ga0061098_102442	4, 163	2688592847	Nitrogen fixation protein FixH	Ga0133328_116643	2, 161	B. diazoefficiens USDA 110	89.4	287	0
2617352744	two-component system, LuxR family, sensor kinase FixL	fixL	Ga0061098_102434	1, 505	2688592855	PAS/PAC sensor signal transduction histidine kinase	Ga0133328_116651	1, 505	B. diazoefficiens USDA 110	90.1	901.7	0
2617352751	cytochrome c oxidase accessory protein FixG	fixG	Ga0061098_102441	1, 488	2688592848	cytochrome c oxidase accessory protein FixG	Ga0133328_116644	1, 488	B. diazoefficiens USDA 110	96.5	981.1	0
2617348582	electron transfer flavoprotein alpha subunit apoprotein	fixB	Ga0061098_1005276	1, 369	2688593835	electron transfer flavoprotein alpha subunit apoprotein	Ga0133328_117632	1, 369	B. diazoefficiens USDA 110	94.9	694.1	0
2617348583	electron transfer flavoprotein-quinone oxidoreductase	fixC	Ga0061098_1005277	1, 435	2688593834	electron transfer flavoprotein-quinone oxidoreductase	Ga0133328_117631	1, 435	B. diazoefficiens USDA 110	95.4	840.5	0
2617348584	ferredoxin like protein	fixX	Ga0061098_1005278	1, 98	2688593833	ferredoxin like protein	Ga0133328_117630	1, 98	B. diazoefficiens USDA 110	90.8	198.7	0
2617352741	CRP/FNR family transcriptional regulator, nitrogen fixation regulation protein	fixK2	Ga0061098_102431	1, 232	2688592858	transcriptional regulator, Crp/Fnr family	Ga0133328_116654	1, 232	B. diazoefficiens USDA 110	93.1	422.2	0
2617352743	two component transcriptional regulator, LuxR family	fixJ	Ga0061098_102433	1, 205	2688592856	two component transcriptional regulator, LuxR family	Ga0133328_116652	1, 205	B. diazoefficiens USDA 110	97.1	385.6	0
2617352744	two-component system, LuxR family, sensor kinase FixL	FixL	Ga0061098_102434	1, 505	2688592855	PAS/PAC sensor signal transduction histidine kinase	Ga0133328_116651	1, 505	B. diazoefficiens USDA 110	90.1	901.7	0
2617352747	cytochrome c oxidase cbb3-type subunit 1	fixN	Ga0061098_102437	1, 549	2688592852	cytochrome c oxidase cbb3-type subunit 1	Ga0133328_116648	1, 549	B. diazoefficiens USDA 110	96.9	1108.2	0
2617352748	cytochrome c oxidase cbb3-type subunit 2	fixO	Ga0061098_102438	1, 244	2688592851	cytochrome c oxidase cbb3-type subunit 2	Ga0133328_116647	1, 244	B. diazoefficiens USDA 110	94.7	483	0
2617352750	cytochrome c oxidase cbb3-type subunit 3	fixP	Ga0061098_102440	1, 291	2688592849	cytochrome c oxidase cbb3-type subunit 3	Ga0133328_116645	1, 290	B. diazoefficiens USDA 110	93.8	574.7	0
2617352751	cytochrome c oxidase accessory protein FixG	FixG	Ga0061098_102441	1, 488	2688592848	cytochrome c oxidase accessory protein FixG	Ga0133328_116644	1, 488	B. diazoefficiens USDA 110	96.5	981.1	0
2617352752	Nitrogen fixation protein FixH	FixH	Ga0061098_102442	4, 163	2688592847	Nitrogen fixation protein FixH	Ga0133328_116643	2, 161	B. diazoefficiens USDA 110	89.4	287	0
2617352753	Cu2+-exporting ATPase	fixI	Ga0061098_102443	1, 729	2688592846	Cu2+-exporting ATPase	Ga0133328_116642	1, 729	B. diazoefficiens USDA 110	96.3	1356.3	0
2617352754	cytochrome oxidase maturation protein, cbb3-type	fixS	Ga0061098_102444	1, 55	2688592845	cytochrome oxidase maturation protein, cbb3-type	Ga0133328_116641	1, 55	B. diazoefficiens USDA 110	98.2	111.7	6.8e-26
2617353905	NAD(P)-dependent dehydrogenase, short-chain alcohol dehydrogenase family	fixR	Ga0061098_103922	1, 240	2688593623	NAD(P)-dependent dehydrogenase, short-chain alcohol dehydrogenase family	Ga0133328_117420	39, 278	B. diazoefficiens USDA 110	94.2	456.8	0
2617353906	Nif-specific regulatory protein	nifA	Ga0061098_103923	1, 584	2688593622	Nif-specific regulatory protein	Ga0133328_117419	1, 582	B. diazoefficiens USDA 110	80.8	911	0
2617353908	electron transfer flavoprotein beta subunit	fixA	Ga0061098_103925	1, 279	2688593621	electron transfer flavoprotein beta subunit	Ga0133328_117418	1, 279	B. diazoefficiens USDA 110	91.8	502.7	0
2617348556	probable nitrogen fixation protein		Ga0061098_1005250	1, 154	2596848763	probable nitrogen fixation protein	IQ17DRAFT_06975	1, 154	B. daqingense CGMCC 1.10947	81.8	270	0
2617348565	nitrogen fixation protein NifT	nifT	Ga0061098_1005259	1, 74	2596848772	nitrogen fixation protein NifT	IQ17DRAFT_06984	1, 74	B. daqingense CGMCC 1.10947	89.2	138.3	7.8e-34
2617348567	nitrogen fixation protein NifB	nifB	Ga0061098_1005261	5, 520	2596848773	nitrogen fixation protein NifB	IQ17DRAFT_06985	11, 527	B. daqingense CGMCC 1.10947	83.9	892.1	0
2617348568	nitrogen fixation protein NifZ	nifZ	Ga0061098_1005262	1, 103	2596848775	nitrogen fixation protein NifZ	IQ17DRAFT_06987	1, 103	B. daqingense CGMCC 1.10947	88.3	183	0
2617348578	Mo-nitrogenase iron protein subunit NifH	nifH	Ga0061098_1005272	1, 294	2596848783	Mo-nitrogenase iron protein subunit NifH	IQ17DRAFT_06995	1, 294	B. daqingense CGMCC 1.10947	96.9	564.3	0
2617348579	nitrogen fixation protein NifQ	nifQ	Ga0061098_1005273	1, 197	2596848784	nitrogen fixation protein NifQ	IQ17DRAFT_06996	61, 258	B. daqingense CGMCC 1.10947	74.2	287.7	0
2617352752	Nitrogen fixation protein FixH	fixH	Ga0061098_102442	4, 163	2596842330	Nitrogen fixation protein FixH	IQ17DRAFT_00535	2, 161	B. daqingense CGMCC 1.10947	90.6	293.1	0
2617352744	two-component system, LuxR family, sensor kinase FixL	fixL	Ga0061098_102434	1, 505	2596842338	two-component system, LuxR family, sensor kinase FixL	IQ17DRAFT_00543	1, 505	B. daqingense CGMCC 1.10947	91.1	909.1	0
2617352751	cytochrome c oxidase accessory protein FixG	fixG	Ga0061098_102441	1, 488	2596842331	cytochrome c oxidase accessory protein FixG	IQ17DRAFT_00536	1, 488	B. daqingense CGMCC 1.10947	94.3	961.8	0
2617348582	electron transfer flavoprotein alpha subunit apoprotein	fixB	Ga0061098_1005276	1, 369	2596848787	electron transfer flavoprotein alpha subunit apoprotein	IQ17DRAFT_06999	1, 369	B. daqingense CGMCC 1.10947	95.1	695.7	0
2617348583	electron transfer flavoprotein-quinone oxidoreductase	fixC	Ga0061098_1005277	1, 435	2596848788	electron transfer flavoprotein-quinone oxidoreductase	IQ17DRAFT_07000	1, 435	B. daqingense CGMCC 1.10947	95.4	840.5	0
2617348584	ferredoxin like protein	fixX	Ga0061098_1005278	1, 98	2596848789	ferredoxin like protein	IQ17DRAFT_07001	1, 98	B. daqingense CGMCC 1.10947	90.8	198.7	0
2617352741	CRP/FNR family transcriptional regulator, nitrogen fixation regulation protein	fixK2	Ga0061098_102431	1, 231	2596842341	CRP/FNR family transcriptional regulator, nitrogen fixation regulation protein	IQ17DRAFT_00546	1, 231	B. daqingense CGMCC 1.10947	93.9	428.3	0
2617352743	two component transcriptional regulator, LuxR family	fixJ	Ga0061098_102433	1, 205	2596842339	two component transcriptional regulator, LuxR family	IQ17DRAFT_00544	1, 205	B. daqingense CGMCC 1.10947	91.7	372.5	0
2617352744	two-component system, LuxR family, sensor kinase FixL	FixL	Ga0061098_102434	1, 505	2596842338	two-component system, LuxR family, sensor kinase FixL	IQ17DRAFT_00543	1, 505	B. daqingense CGMCC 1.10947	91.1	909.1	0
2617352747	cytochrome c oxidase cbb3-type subunit 1	fixN	Ga0061098_102437	1, 549	2596842335	cytochrome c oxidase cbb3-type subunit 1	IQ17DRAFT_00540	1, 549	B. daqingense CGMCC 1.10947	96.5	1104.7	0
2617352748	cytochrome c oxidase cbb3-type subunit 2	fixO	Ga0061098_102438	1, 244	2596842334	cytochrome c oxidase cbb3-type subunit 2	IQ17DRAFT_00539	1, 244	B. daqingense CGMCC 1.10947	91.4	462.2	0
2617352750	cytochrome c oxidase cbb3-type subunit 3	fixP	Ga0061098_102440	1, 291	2596842332	cytochrome c oxidase cbb3-type subunit 3	IQ17DRAFT_00537	1, 290	B. daqingense CGMCC 1.10947	93.1	578.6	0
2617352751	cytochrome c oxidase accessory protein FixG	FixG	Ga0061098_102441	1, 488	2596842331	cytochrome c oxidase accessory protein FixG	IQ17DRAFT_00536	1, 488	B. daqingense CGMCC 1.10947	94.3	961.8	0
2617352752	Nitrogen fixation protein FixH	FixH	Ga0061098_102442	4, 163	2596842330	Nitrogen fixation protein FixH	IQ17DRAFT_00535	2, 161	B. daqingense CGMCC 1.10947	90.6	293.1	0
2617352753	Cu2+-exporting ATPase	fixI	Ga0061098_102443	1, 730	2596842329	Cu2+-exporting ATPase	IQ17DRAFT_00534	1, 730	B. daqingense CGMCC 1.10947	94	1328.5	0
2617352754	cytochrome oxidase maturation protein, cbb3-type	fixS	Ga0061098_102444	1, 55	2596842328	cytochrome oxidase maturation protein, cbb3-type	IQ17DRAFT_00533	1, 55	B. daqingense CGMCC 1.10947	96.4	109	3.8e-25
2617353905	NAD(P)-dependent dehydrogenase, short-chain alcohol dehydrogenase family	fixR	Ga0061098_103922	1, 240	2596848423	NAD(P)-dependent dehydrogenase, short-chain alcohol dehydrogenase family	IQ17DRAFT_06635	39, 278	B. daqingense CGMCC 1.10947	93.8	454.5	0
2617353906	Nif-specific regulatory protein	nifA	Ga0061098_103923	1, 584	2596848424	Nif-specific regulatory protein	IQ17DRAFT_06636	1, 582	B. daqingense CGMCC 1.10947	80.8	911	0
2617353908	electron transfer flavoprotein beta subunit	fixA	Ga0061098_103925	1, 279	2596848425	electron transfer flavoprotein beta subunit	IQ17DRAFT_06637	1, 279	B. daqingense CGMCC 1.10947	91.4	500.4	0
2617348551	Mo-nitrogenase MoFe protein subunit NifD precursor	nifD	Ga0061098_1005245	23, 522	2596983308	Mo-nitrogenase MoFe protein subunit NifD precursor	IQ16DRAFT_08301	1, 500	B. huanghuaihaiense CGMCC 1.10948	95.2	992.3	0
2617348552	Mo-nitrogenase MoFe protein subunit NifK	nifK	Ga0061098_1005246	1, 518	2596983307	Mo-nitrogenase MoFe protein subunit NifK	IQ16DRAFT_08300	1, 518	B. huanghuaihaiense CGMCC 1.10948	95.4	1021.1	0
2617348553	nitrogenase molybdenum-cofactor synthesis protein NifE	nifE	Ga0061098_1005247	1, 548	2596983306	nitrogenase molybdenum-cofactor synthesis protein NifE	IQ16DRAFT_08299	1, 547	B. huanghuaihaiense CGMCC 1.10948	90	996.5	0
2617348554	nitrogenase molybdenum-iron protein NifN	nifN	Ga0061098_1005248	1, 463	2596983305	nitrogenase molybdenum-iron protein NifN	IQ16DRAFT_08298	1, 463	B. huanghuaihaiense CGMCC 1.10948	89.8	842.8	0
2617348555	nitrogen fixation protein NifX	nifX	Ga0061098_1005249	1, 131	2596983304	nitrogen fixation protein NifX	IQ16DRAFT_08297	1, 131	B. huanghuaihaiense CGMCC 1.10948	89.3	238	0
2617348556	probable nitrogen fixation protein		Ga0061098_1005250	35, 154	2596983303	probable nitrogen fixation protein	IQ16DRAFT_08296	6, 124	B. huanghuaihaiense CGMCC 1.10948	76.7	194.5	0
2617348565	nitrogen fixation protein NifT	nifT	Ga0061098_1005259	1, 74	2596983294	nitrogen fixation protein NifT	IQ16DRAFT_08287	1, 74	B. huanghuaihaiense CGMCC 1.10948	89.2	138.3	9.1e-34
2617348567	nitrogen fixation protein NifB	nifB	Ga0061098_1005261	5, 520	2596983293	nitrogen fixation protein NifB	IQ16DRAFT_08286	11, 527	B. huanghuaihaiense CGMCC 1.10948	83.9	892.1	0
2617348568	nitrogen fixation protein NifZ	nifZ	Ga0061098_1005262	1, 103	2596983291	nitrogen fixation protein NifZ	IQ16DRAFT_08284	1, 103	B. huanghuaihaiense CGMCC 1.10948	87.4	182.2	0
2617348578	Mo-nitrogenase iron protein subunit NifH	nifH	Ga0061098_1005272	1, 294	2596983282	Mo-nitrogenase iron protein subunit NifH	IQ16DRAFT_08275	1, 294	B. huanghuaihaiense CGMCC 1.10948	96.9	564.3	0
2617348579	nitrogen fixation protein NifQ	nifQ	Ga0061098_1005273	1, 197	2596983281	nitrogen fixation protein NifQ	IQ16DRAFT_08274	61, 258	B. huanghuaihaiense CGMCC 1.10948	74.7	290	0
2617348580	homocitrate synthase NifV	nifV	Ga0061098_1005274	6, 401	2657053879	homocitrate synthase NifV	Ga0075230_12957	1, 396	B. huanghuaihaiense CGMCC 1.10948	96	733	0
2617352752	Nitrogen fixation protein FixH	fixH	Ga0061098_102442	4, 163	2596975851	Nitrogen fixation protein FixH	IQ16DRAFT_00831	2, 161	B. huanghuaihaiense CGMCC 1.10948	88.1	280.4	0
2617352744	two-component system, LuxR family, sensor kinase FixL	fixL	Ga0061098_102434	1, 505	2596975843	two-component system, LuxR family, sensor kinase FixL	IQ16DRAFT_00823	1, 505	B. huanghuaihaiense CGMCC 1.10948	90.5	910.6	0
2617352751	cytochrome c oxidase accessory protein FixG	fixG	Ga0061098_102441	1, 488	2596975850	cytochrome c oxidase accessory protein FixG	IQ16DRAFT_00830	1, 488	B. huanghuaihaiense CGMCC 1.10948	95.1	969.5	0
2617348582	electron transfer flavoprotein alpha subunit apoprotein	fixB	Ga0061098_1005276	1, 369	2596983278	electron transfer flavoprotein alpha subunit apoprotein	IQ16DRAFT_08271	1, 369	B. huanghuaihaiense CGMCC 1.10948	95.1	695.7	0
2617348583	electron transfer flavoprotein-quinone oxidoreductase	fixC	Ga0061098_1005277	1, 435	2596983277	electron transfer flavoprotein-quinone oxidoreductase	IQ16DRAFT_08270	1, 435	B. huanghuaihaiense CGMCC 1.10948	95.4	840.5	0
2617348584	ferredoxin like protein	fixX	Ga0061098_1005278	1, 98	2596983276	ferredoxin like protein	IQ16DRAFT_08269	1, 98	B. huanghuaihaiense CGMCC 1.10948	90.8	198.7	0
2617352741	CRP/FNR family transcriptional regulator, nitrogen fixation regulation protein	fixK2	Ga0061098_102431	1, 232	2596975840	CRP/FNR family transcriptional regulator, nitrogen fixation regulation protein	IQ16DRAFT_00820	1, 232	B. huanghuaihaiense CGMCC 1.10948	94.8	429.5	0
2617352743	two component transcriptional regulator, LuxR family	fixJ	Ga0061098_102433	1, 205	2596975842	two component transcriptional regulator, LuxR family	IQ16DRAFT_00822	1, 205	B. huanghuaihaiense CGMCC 1.10948	95.6	382.9	0
2617352744	two-component system, LuxR family, sensor kinase FixL	FixL	Ga0061098_102434	1, 505	2596975843	two-component system, LuxR family, sensor kinase FixL	IQ16DRAFT_00823	1, 505	B. huanghuaihaiense CGMCC 1.10948	90.5	910.6	0
2617352747	cytochrome c oxidase cbb3-type subunit 1	fixN	Ga0061098_102437	1, 549	2596975846	cytochrome c oxidase cbb3-type subunit 1	IQ16DRAFT_00826	1, 549	B. huanghuaihaiense CGMCC 1.10948	96.5	1105.5	0
2617352748	cytochrome c oxidase cbb3-type subunit 2	fixO	Ga0061098_102438	1, 244	2596975847	cytochrome c oxidase cbb3-type subunit 2	IQ16DRAFT_00827	1, 244	B. huanghuaihaiense CGMCC 1.10948	94.3	480.3	0
2617352750	cytochrome c oxidase cbb3-type subunit 3	fixP	Ga0061098_102440	1, 291	2596975849	cytochrome c oxidase cbb3-type subunit 3	IQ16DRAFT_00829	1, 290	B. huanghuaihaiense CGMCC 1.10948	91.1	559.3	0
2617352751	cytochrome c oxidase accessory protein FixG	FixG	Ga0061098_102441	1, 488	2596975850	cytochrome c oxidase accessory protein FixG	IQ16DRAFT_00830	1, 488	B. huanghuaihaiense CGMCC 1.10948	95.1	969.5	0
2617352752	Nitrogen fixation protein FixH	FixH	Ga0061098_102442	4, 163	2596975851	Nitrogen fixation protein FixH	IQ16DRAFT_00831	2, 161	B. huanghuaihaiense CGMCC 1.10948	88.1	280.4	0
2617352753	Cu2+-exporting ATPase	fixI	Ga0061098_102443	1, 729	2596975852	Cu2+-exporting ATPase	IQ16DRAFT_00832	1, 729	B. huanghuaihaiense CGMCC 1.10948	94.1	1325.1	0
2617352754	cytochrome oxidase maturation protein, cbb3-type	fixS	Ga0061098_102444	1, 55	2596975853	cytochrome oxidase maturation protein, cbb3-type	IQ16DRAFT_00833	1, 55	B. huanghuaihaiense CGMCC 1.10948	98.2	111.7	6.8e-26
2617353905	NAD(P)-dependent dehydrogenase, short-chain alcohol dehydrogenase family	fixR	Ga0061098_103922	1, 240	2596982401	NAD(P)-dependent dehydrogenase, short-chain alcohol dehydrogenase family	IQ16DRAFT_07394	39, 278	B. huanghuaihaiense CGMCC 1.10948	94.2	456.8	0
2617353906	Nif-specific regulatory protein	nifA	Ga0061098_103923	1, 584	2596982400	Nif-specific regulatory protein	IQ16DRAFT_07393	1, 582	B. huanghuaihaiense CGMCC 1.10948	80.8	911	0
2617353908	electron transfer flavoprotein beta subunit	fixA	Ga0061098_103925	1, 279	2596982399	electron transfer flavoprotein beta subunit	IQ16DRAFT_07392	1, 279	B. huanghuaihaiense CGMCC 1.10948	91.8	502.7	0
2617348551	Mo-nitrogenase MoFe protein subunit NifD precursor	nifD	Ga0061098_1005245	23, 522	2513879993	Mo-nitrogenase MoFe protein subunit NifD precursor	A3AQDRAFT_07753	1, 500	B. japonicum USDA 4	95.4	993.8	0
2617348552	Mo-nitrogenase MoFe protein subunit NifK	nifK	Ga0061098_1005246	1, 518	2513879994	Mo-nitrogenase MoFe protein subunit NifK	A3AQDRAFT_07754	1, 518	B. japonicum USDA 4	95.4	1021.1	0
2617348553	nitrogenase molybdenum-cofactor synthesis protein NifE	nifE	Ga0061098_1005247	1, 548	2513879995	nitrogenase molybdenum-cofactor synthesis protein NifE	A3AQDRAFT_07755	1, 547	B. japonicum USDA 4	90	996.5	0
2617348554	nitrogenase molybdenum-iron protein NifN	nifN	Ga0061098_1005248	1, 463	2513879996	nitrogenase molybdenum-iron protein NifN	A3AQDRAFT_07756	1, 463	B. japonicum USDA 4	89.8	842.8	0
2617348555	nitrogen fixation protein NifX	nifX	Ga0061098_1005249	1, 131	2513879997	nitrogen fixation protein NifX	A3AQDRAFT_07757	1, 131	B. japonicum USDA 4	89.3	238	0
2617348556	probable nitrogen fixation protein		Ga0061098_1005250	1, 154	2513879998	probable nitrogen fixation protein	A3AQDRAFT_07758	1, 154	B. japonicum USDA 4	81.8	270	0
2617348565	nitrogen fixation protein NifT	nifT	Ga0061098_1005259	1, 74	2513880006	nitrogen fixation protein NifT	A3AQDRAFT_07766	1, 74	B. japonicum USDA 4	89.2	138.3	8.6e-34
2617348567	nitrogen fixation protein NifB	nifB	Ga0061098_1005261	5, 520	2513880007	nitrogen fixation protein NifB	A3AQDRAFT_07767	11, 527	B. japonicum USDA 4	83.9	892.1	0
2617348567	nitrogen fixation protein NifB	nifB	Ga0061098_1005261	5, 520	2513880007	nitrogen fixation protein NifB	A3AQDRAFT_07767	11, 527	B. japonicum USDA 4	83.9	892.1	0
2617348568	nitrogen fixation protein NifZ	nifZ	Ga0061098_1005262	1, 103	2513880009	nitrogen fixation protein NifZ	A3AQDRAFT_07769	1, 103	B. japonicum USDA 4	87.4	183	0
2617348578	Mo-nitrogenase iron protein subunit NifH	nifH	Ga0061098_1005272	1, 294	2513880017	Mo-nitrogenase iron protein subunit NifH	A3AQDRAFT_07777	1, 294	B. japonicum USDA 4	96.9	564.3	0
2617348579	nitrogen fixation protein NifQ	nifQ	Ga0061098_1005273	1, 197	2513880018	nitrogen fixation protein NifQ	A3AQDRAFT_07778	61, 258	B. japonicum USDA 4	74.7	290	0
2617352752	Nitrogen fixation protein FixH	fixH	Ga0061098_102442	6, 163	2513878322	Nitrogen fixation protein FixH	A3AQDRAFT_06082	4, 161	B. japonicum USDA 4	93.7	292.7	0
2617352744	two-component system, LuxR family, sensor kinase FixL	fixL	Ga0061098_102434	1, 505	2513878330	two-component system, LuxR family, sensor kinase FixL	A3AQDRAFT_06090	1, 505	B. japonicum USDA 4	94.1	935.3	0
2617352751	cytochrome c oxidase accessory protein FixG	fixG	Ga0061098_102441	1, 488	2513878323	cytochrome c oxidase accessory protein FixG	A3AQDRAFT_06083	1, 488	B. japonicum USDA 4	96.1	976.5	0
2617348582	electron transfer flavoprotein alpha subunit apoprotein	fixB	Ga0061098_1005276	1, 369	2513880020	electron transfer flavoprotein alpha subunit apoprotein	A3AQDRAFT_07780	1, 369	B. japonicum USDA 4	95.1	695.7	0
2617348583	electron transfer flavoprotein-quinone oxidoreductase	fixC	Ga0061098_1005277	1, 435	2513880021	electron transfer flavoprotein-quinone oxidoreductase	A3AQDRAFT_07781	1, 435	B. japonicum USDA 4	95.4	840.5	0
2617348584	ferredoxin like protein	fixX	Ga0061098_1005278	1, 98	2513880022	ferredoxin like protein	A3AQDRAFT_07782	1, 98	B. japonicum USDA 4	90.8	198.7	0
2617352741	CRP/FNR family transcriptional regulator, nitrogen fixation regulation protein	fixK2	Ga0061098_102431	1, 232	2513878333	CRP/FNR family transcriptional regulator, nitrogen fixation regulation protein	A3AQDRAFT_06093	1, 232	B. japonicum USDA 4	99.1	448.4	0
2617352743	two component transcriptional regulator, LuxR family	fixJ	Ga0061098_102433	1, 205	2513878331	two component transcriptional regulator, LuxR family	A3AQDRAFT_06091	1, 205	B. japonicum USDA 4	97.6	389.4	0
2617352744	two-component system, LuxR family, sensor kinase FixL	FixL	Ga0061098_102434	1, 505	2513878330	two-component system, LuxR family, sensor kinase FixL	A3AQDRAFT_06090	1, 505	B. japonicum USDA 4	94.1	935.3	0
2617352747	cytochrome c oxidase cbb3-type subunit 1	fixN	Ga0061098_102437	1, 549	2513878327	cytochrome c oxidase cbb3-type subunit 1	A3AQDRAFT_06087	1, 549	B. japonicum USDA 4	99.3	1127.9	0
2617352748	cytochrome c oxidase cbb3-type subunit 2	fixO	Ga0061098_102438	1, 244	2513878326	cytochrome c oxidase cbb3-type subunit 2	A3AQDRAFT_06086	1, 244	B. japonicum USDA 4	100	501.1	0
2617352750	cytochrome c oxidase cbb3-type subunit 3	fixP	Ga0061098_102440	1, 291	2513878324	cytochrome c oxidase cbb3-type subunit 3	A3AQDRAFT_06084	1, 291	B. japonicum USDA 4	99	600.5	0
2617352751	cytochrome c oxidase accessory protein FixG	FixG	Ga0061098_102441	1, 488	2513878323	cytochrome c oxidase accessory protein FixG	A3AQDRAFT_06083	1, 488	B. japonicum USDA 4	96.1	976.5	0
2617352752	Nitrogen fixation protein FixH	FixH	Ga0061098_102442	6, 163	2513878322	Nitrogen fixation protein FixH	A3AQDRAFT_06082	4, 161	B. japonicum USDA 4	93.7	292.7	0
2617352753	Cu2+-exporting ATPase	fixI	Ga0061098_102443	1, 729	2513878321	Cu2+-exporting ATPase	A3AQDRAFT_06081	1, 728	B. japonicum USDA 4	97	1362.1	0
2617352754	cytochrome oxidase maturation protein, cbb3-type	fixS	Ga0061098_102444	1, 55	2513878320	cytochrome oxidase maturation protein, cbb3-type	A3AQDRAFT_06080	1, 55	B. japonicum USDA 4	98.2	111.7	6.4e-26
2617353905	NAD(P)-dependent dehydrogenase, short-chain alcohol dehydrogenase family	fixR	Ga0061098_103922	1, 240	2513879436	NAD(P)-dependent dehydrogenase, short-chain alcohol dehydrogenase family	A3AQDRAFT_07196	39, 278	B. japonicum USDA 4	94.2	456.8	0
2617353906	Nif-specific regulatory protein	nifA	Ga0061098_103923	1, 584	2513879435	Nif-specific regulatory protein	A3AQDRAFT_07195	1, 582	B. japonicum USDA 4	80.8	911	0
2617353908	electron transfer flavoprotein beta subunit	fixA	Ga0061098_103925	1, 279	2513879434	electron transfer flavoprotein beta subunit	A3AQDRAFT_07194	1, 279	B. japonicum USDA 4	91.8	502.7	0
2617348551	Mo-nitrogenase MoFe protein subunit NifD precursor	nifD	Ga0061098_1005245	23, 522	2513670300	Mo-nitrogenase MoFe protein subunit NifD precursor	YUIDRAFT_08332	1, 500	B. japonicum USDA 6	95.4	993.8	0
2617348552	Mo-nitrogenase MoFe protein subunit NifK	nifK	Ga0061098_1005246	1, 518	2513670299	Mo-nitrogenase MoFe protein subunit NifK	YUIDRAFT_08331	1, 518	B. japonicum USDA 6	95.4	1021.1	0
2617348553	nitrogenase molybdenum-cofactor synthesis protein NifE	nifE	Ga0061098_1005247	1, 548	2513670298	nitrogenase molybdenum-cofactor synthesis protein NifE	YUIDRAFT_08330	1, 547	B. japonicum USDA 6	90	996.5	0
2617348554	nitrogenase molybdenum-iron protein NifN	nifN	Ga0061098_1005248	1, 463	2513670297	nitrogenase molybdenum-iron protein NifN	YUIDRAFT_08329	1, 463	B. japonicum USDA 6	89.8	842.8	0
2617348555	nitrogen fixation protein NifX	nifX	Ga0061098_1005249	1, 131	2513670296	nitrogen fixation protein NifX	YUIDRAFT_08328	1, 131	B. japonicum USDA 6	89.3	238	0
2617348556	probable nitrogen fixation protein		Ga0061098_1005250	1, 154	2513670295	probable nitrogen fixation protein	YUIDRAFT_08327	1, 154	B. japonicum USDA 6	81.8	270	0
2617348565	nitrogen fixation protein NifT	nifT	Ga0061098_1005259	1, 74	2513670287	nitrogen fixation protein NifT	YUIDRAFT_08319	1, 74	B. japonicum USDA 6	89.2	138.3	9.1e-34
2617348567	nitrogen fixation protein NifB	nifB	Ga0061098_1005261	5, 520	2513670286	nitrogen fixation protein NifB	YUIDRAFT_08318	11, 527	B. japonicum USDA 6	83.9	892.1	0
2617348568	nitrogen fixation protein NifZ	nifZ	Ga0061098_1005262	1, 103	2513670284	nitrogen fixation protein NifZ	YUIDRAFT_08316	1, 103	B. japonicum USDA 6	88.3	184.5	0
2617348578	Mo-nitrogenase iron protein subunit NifH	nifH	Ga0061098_1005272	1, 294	2513670276	Mo-nitrogenase iron protein subunit NifH	YUIDRAFT_08308	1, 294	B. japonicum USDA 6	96.9	564.3	0
2617348579	nitrogen fixation protein NifQ	nifQ	Ga0061098_1005273	1, 197	2513670275	nitrogen fixation protein NifQ	YUIDRAFT_08307	61, 258	B. japonicum USDA 6	74.7	290	0
2617352752	Nitrogen fixation protein FixH	fixH	Ga0061098_102442	4, 163	2513665577	Nitrogen fixation protein FixH	YUIDRAFT_03601	2, 161	B. japonicum USDA 6	86.2	276.2	0
2617352744	two-component system, LuxR family, sensor kinase FixL	fixL	Ga0061098_102434	1, 505	2513665585	two-component system, LuxR family, sensor kinase FixL	YUIDRAFT_03609	41, 545	B. japonicum USDA 6	94.7	940.6	0
2617352751	cytochrome c oxidase accessory protein FixG	fixG	Ga0061098_102441	1, 488	2513665578	cytochrome c oxidase accessory protein FixG	YUIDRAFT_03602	1, 488	B. japonicum USDA 6	93	952.6	0
2617348582	electron transfer flavoprotein alpha subunit apoprotein	fixB	Ga0061098_1005276	1, 369	2513670273	electron transfer flavoprotein alpha subunit apoprotein	YUIDRAFT_08305	1, 369	B. japonicum USDA 6	95.1	695.7	0
2617348583	electron transfer flavoprotein-quinone oxidoreductase	fixC	Ga0061098_1005277	1, 435	2513670272	electron transfer flavoprotein-quinone oxidoreductase	YUIDRAFT_08304	1, 435	B. japonicum USDA 6	95.4	840.5	0
2617348584	ferredoxin like protein	fixX	Ga0061098_1005278	1, 98	2513670271	ferredoxin like protein	YUIDRAFT_08303	1, 98	B. japonicum USDA 6	90.8	198.7	0
2617352741	CRP/FNR family transcriptional regulator, nitrogen fixation regulation protein	fixK2	Ga0061098_102431	1, 232	2513665588	CRP/FNR family transcriptional regulator, nitrogen fixation regulation protein	YUIDRAFT_03612	1, 232	B. japonicum USDA 6	92.7	424.5	0
2617352743	two component transcriptional regulator, LuxR family	fixJ	Ga0061098_102433	1, 205	2513665586	two component transcriptional regulator, LuxR family	YUIDRAFT_03610	1, 205	B. japonicum USDA 6	94.1	380.6	0
2617352744	two-component system, LuxR family, sensor kinase FixL	FixL	Ga0061098_102434	1, 505	2513665585	two-component system, LuxR family, sensor kinase FixL	YUIDRAFT_03609	41, 545	B. japonicum USDA 6	94.7	940.6	0
2617352747	cytochrome c oxidase cbb3-type subunit 1	fixN	Ga0061098_102437	1, 549	2513665582	cytochrome c oxidase cbb3-type subunit 1	YUIDRAFT_03606	15, 563	B. japonicum USDA 6	96	1099.3	0
2617352748	cytochrome c oxidase cbb3-type subunit 2	fixO	Ga0061098_102438	1, 244	2513665581	cytochrome c oxidase cbb3-type subunit 2	YUIDRAFT_03605	1, 244	B. japonicum USDA 6	95.5	488.4	0
2617352750	cytochrome c oxidase cbb3-type subunit 3	fixP	Ga0061098_102440	1, 291	2513665579	cytochrome c oxidase cbb3-type subunit 3	YUIDRAFT_03603	1, 291	B. japonicum USDA 6	94.2	578.9	0
2617352751	cytochrome c oxidase accessory protein FixG	FixG	Ga0061098_102441	1, 488	2513665578	cytochrome c oxidase accessory protein FixG	YUIDRAFT_03602	1, 488	B. japonicum USDA 6	93	952.6	0
2617352752	Nitrogen fixation protein FixH	FixH	Ga0061098_102442	4, 163	2513665577	Nitrogen fixation protein FixH	YUIDRAFT_03601	2, 161	B. japonicum USDA 6	86.2	276.2	0
2617352753	Cu2+-exporting ATPase	fixI	Ga0061098_102443	1, 729	2513665576	Cu2+-exporting ATPase	YUIDRAFT_03600	1, 728	B. japonicum USDA 6	94.7	1327	0
2617352754	cytochrome oxidase maturation protein, cbb3-type	fixS	Ga0061098_102444	1, 55	2513665575	cytochrome oxidase maturation protein, cbb3-type	YUIDRAFT_03599	1, 55	B. japonicum USDA 6	96.4	110.5	1.5e-25
2617353905	NAD(P)-dependent dehydrogenase, short-chain alcohol dehydrogenase family	fixR	Ga0061098_103922	1, 240	2513670249	NAD(P)-dependent dehydrogenase, short-chain alcohol dehydrogenase family	YUIDRAFT_08281	39, 278	B. japonicum USDA 6	94.2	456.8	0
2617353906	Nif-specific regulatory protein	nifA	Ga0061098_103923	1, 584	2513670250	Nif-specific regulatory protein	YUIDRAFT_08282	1, 582	B. japonicum USDA 6	80.8	911	0
2617353908	electron transfer flavoprotein beta subunit	fixA	Ga0061098_103925	1, 279	2513670251	electron transfer flavoprotein beta subunit	YUIDRAFT_08283	1, 279	B. japonicum USDA 6	91.8	502.7	0
2617348551	Mo-nitrogenase MoFe protein subunit NifD precursor	nifD	Ga0061098_1005245	23, 522	2669917918	Mo-nitrogenase MoFe protein subunit NifD precursor	Ga0112634_107392	1, 500	B. liaoningense CCBAU 05525	95.2	991.5	0
2617348552	Mo-nitrogenase MoFe protein subunit NifK	nifK	Ga0061098_1005246	1, 518	2669917919	Mo-nitrogenase MoFe protein subunit NifK	Ga0112634_107393	1, 518	B. liaoningense CCBAU 05525	95.4	1021.1	0
2617348553	nitrogenase molybdenum-cofactor synthesis protein NifE	nifE	Ga0061098_1005247	1, 548	2669917920	nitrogenase molybdenum-cofactor synthesis protein NifE	Ga0112634_107394	1, 548	B. liaoningense CCBAU 05525	90.1	1001.9	0
2617348554	nitrogenase molybdenum-iron protein NifN	nifN	Ga0061098_1005248	1, 463	2669917921	nitrogenase molybdenum-iron protein NifN	Ga0112634_107395	1, 463	B. liaoningense CCBAU 05525	89.8	842.8	0
2617348555	nitrogen fixation protein NifX	nifX	Ga0061098_1005249	1, 131	2669917922	nitrogen fixation protein NifX	Ga0112634_107396	1, 131	B. liaoningense CCBAU 05525	89.3	238	0
2617348556	probable nitrogen fixation protein		Ga0061098_1005250	1, 154	2669917923	probable nitrogen fixation protein	Ga0112634_107397	1, 154	B. liaoningense CCBAU 05525	82.5	272.3	0
2617348565	nitrogen fixation protein NifT	nifT	Ga0061098_1005259	1, 74	2669918589	nitrogen fixation protein NifT	Ga0112634_109095	1, 74	B. liaoningense CCBAU 05525	89.2	138.3	8e-34
2617348567	nitrogen fixation protein NifB	nifB	Ga0061098_1005261	5, 520	2669918590	nitrogen fixation protein NifB	Ga0112634_109096	11, 527	B. liaoningense CCBAU 05525	83.8	890.2	0
2617348568	nitrogen fixation protein NifZ	nifZ	Ga0061098_1005262	1, 103	2669918592	nitrogen fixation protein NifZ	Ga0112634_109098	1, 103	B. liaoningense CCBAU 05525	88.3	184.1	0
2617348578	Mo-nitrogenase iron protein subunit NifH	nifH	Ga0061098_1005272	1, 294	2669918416	Mo-nitrogenase iron protein subunit NifH	Ga0112634_108669	1, 294	B. liaoningense CCBAU 05525	96.9	564.3	0
2617348579	nitrogen fixation protein NifQ	nifQ	Ga0061098_1005273	1, 197	2669918415	nitrogen fixation protein NifQ	Ga0112634_108668	61, 258	B. liaoningense CCBAU 05525	74.7	290	0
2617352752	Nitrogen fixation protein FixH	fixH	Ga0061098_102442	4, 163	2669913502	Nitrogen fixation protein FixH	Ga0112634_1029816	2, 161	B. liaoningense CCBAU 05525	88.8	281.2	0
2617352744	two-component system, LuxR family, sensor kinase FixL	fixL	Ga0061098_102434	1, 505	2669913494	two-component system, LuxR family, sensor kinase FixL	Ga0112634_102988	1, 505	B. liaoningense CCBAU 05525	84.2	844
2617352751	cytochrome c oxidase accessory protein FixG	fixG	Ga0061098_102441	1, 488	2669913501	cytochrome c oxidase accessory protein FixG	Ga0112634_1029815	1, 488	B. liaoningense CCBAU 05525	93.2	952.6	0
2617348582	electron transfer flavoprotein alpha subunit apoprotein	fixB	Ga0061098_1005276	1, 369	2669918412	electron transfer flavoprotein alpha subunit apoprotein	Ga0112634_108665	1, 369	B. liaoningense CCBAU 05525	94.9	695.3	0
2617348583	electron transfer flavoprotein-quinone oxidoreductase	fixC	Ga0061098_1005277	1, 435	2669918411	electron transfer flavoprotein-quinone oxidoreductase	Ga0112634_108664	1, 435	B. liaoningense CCBAU 05525	95.4	840.5	0
2617348584	ferredoxin like protein	fixX	Ga0061098_1005278	1, 98	2669918410	ferredoxin like protein	Ga0112634_108663	1, 98	B. liaoningense CCBAU 05525	90.8	198.7	0
2617352741	CRP/FNR family transcriptional regulator, nitrogen fixation regulation protein	fixK2	Ga0061098_102431	1, 232	2669913491	CRP/FNR family transcriptional regulator, nitrogen fixation regulation protein	Ga0112634_102985	1, 232	B. liaoningense CCBAU 05525	94.4	428.3	0
2617352743	two component transcriptional regulator, LuxR family	fixJ	Ga0061098_102433	1, 205	2669913493	two component transcriptional regulator, LuxR family	Ga0112634_102987	1, 205	B. liaoningense CCBAU 05525	92.2	368.2	0
2617352744	two-component system, LuxR family, sensor kinase FixL	FixL	Ga0061098_102434	1, 505	2669913494	two-component system, LuxR family, sensor kinase FixL	Ga0112634_102988	1, 505	B. liaoningense CCBAU 05525	84.2	844	0
2617352747	cytochrome c oxidase cbb3-type subunit 1	fixN	Ga0061098_102437	1, 549	2669913497	cytochrome c oxidase cbb3-type subunit 1	Ga0112634_1029811	1, 549	B. liaoningense CCBAU 05525	96.7	1106.7	0
2617352748	cytochrome c oxidase cbb3-type subunit 2	fixO	Ga0061098_102438	1, 244	2669913498	cytochrome c oxidase cbb3-type subunit 2	Ga0112634_1029812	1, 244	B. liaoningense CCBAU 05525	91.8	464.9	0
2617352750	cytochrome c oxidase cbb3-type subunit 3	fixP	Ga0061098_102440	1, 291	2669913500	cytochrome c oxidase cbb3-type subunit 3	Ga0112634_1029814	1, 291	B. liaoningense CCBAU 05525	94.2	578.9	0
2617352751	cytochrome c oxidase accessory protein FixG	FixG	Ga0061098_102441	1, 488	2669913501	cytochrome c oxidase accessory protein FixG	Ga0112634_1029815	1, 488	B. liaoningense CCBAU 05525	93.2	952.6	0
2617352752	Nitrogen fixation protein FixH	FixH	Ga0061098_102442	4, 163	2669913502	Nitrogen fixation protein FixH	Ga0112634_1029816	2, 161	B. liaoningense CCBAU 05525	88.8	281.2	0
2617352753	Cu2+-exporting ATPase	fixI	Ga0061098_102443	1, 729	2669913503	Cu2+-exporting ATPase	Ga0112634_1029817	1, 728	B. liaoningense CCBAU 05525	96.4	1357.8	0
2617352754	cytochrome oxidase maturation protein, cbb3-type	fixS	Ga0061098_102444	1, 55	2669913504	cytochrome oxidase maturation protein, cbb3-type	Ga0112634_1029818	1, 55	B. liaoningense CCBAU 05525	94.5	109	3.9e-25
2617353905	NAD(P)-dependent dehydrogenase, short-chain alcohol dehydrogenase family	fixR	Ga0061098_103922	1, 240	2669918189	NAD(P)-dependent dehydrogenase, short-chain alcohol dehydrogenase family	Ga0112634_108131	39, 278	B. liaoningense CCBAU 05525	94.2	456.8	0
2617353906	Nif-specific regulatory protein	nifA	Ga0061098_103923	1, 584	2669918190	Nif-specific regulatory protein	Ga0112634_108132	1, 582	B. liaoningense CCBAU 05525	81	912.1	0
2617353908	electron transfer flavoprotein beta subunit	fixA	Ga0061098_103925	1, 279	2669918191	electron transfer flavoprotein beta subunit	Ga0112634_108133	1, 279	B. liaoningense CCBAU 05525	91.4	500.4	0
2617348551	Mo-nitrogenase MoFe protein subunit NifD precursor	nifD	Ga0061098_1005245	23, 522	2617379283	Mo-nitrogenase MoFe protein subunit NifD precursor	Ga0061099_101310	1, 500	B. yuanmingense CCBAU 10071	98.4	1014.6	0
2617348552	Mo-nitrogenase MoFe protein subunit NifK	nifK	Ga0061098_1005246	1, 518	2617379282	Mo-nitrogenase MoFe protein subunit NifK	Ga0061099_10139	1, 518	B. yuanmingense CCBAU 10071	96.1	1027.3	0
2617348553	nitrogenase molybdenum-cofactor synthesis protein NifE	nifE	Ga0061098_1005247	1, 548	2617379281	nitrogenase molybdenum-cofactor synthesis protein NifE	Ga0061099_10138	1, 547	B. yuanmingense CCBAU 10071	91.8	1013.8	0
2617348554	nitrogenase molybdenum-iron protein NifN	nifN	Ga0061098_1005248	1, 463	2617379280	nitrogenase molybdenum-iron protein NifN	Ga0061099_10137	1, 463	B. yuanmingense CCBAU 10071	89.8	842.4	0
2617348555	nitrogen fixation protein NifX	nifX	Ga0061098_1005249	1, 131	2617379279	nitrogen fixation protein NifX	Ga0061099_10136	1, 131	B. yuanmingense CCBAU 10071	94.7	253.1	0
2617348556	probable nitrogen fixation protein		Ga0061098_1005250	1, 154	2617379278	probable nitrogen fixation protein	Ga0061099_10135	1, 154	B. yuanmingense CCBAU 10071	84.4	274.2	0
2617348565	nitrogen fixation protein NifT	nifT	Ga0061098_1005259	1, 74	2617379980	nitrogen fixation protein NifT	Ga0061099_104110	1, 73	B. yuanmingense CCBAU 10071	87.8	132.1	5.8e-32
2617348567	nitrogen fixation protein NifB	nifB	Ga0061098_1005261	3, 511	2617379979	nitrogen fixation protein NifB	Ga0061099_10419	1, 510	B. yuanmingense CCBAU 10071	85.5	904.4	0
2617348568	nitrogen fixation protein NifZ	nifZ	Ga0061098_1005262	1, 103	2617379977	nitrogen fixation protein NifZ	Ga0061099_10417	1, 103	B. yuanmingense CCBAU 10071	86.4	186	0
2617348569	nitrogen fixation protein NifZ	nifZ	Ga0061098_1005263	1, 79	2617379976	nitrogen fixation protein NifZ	Ga0061099_10416	1, 79	B. yuanmingense CCBAU 10071	83.5	136.3	3.3e-33
2617348578	Mo-nitrogenase iron protein subunit NifH	nifH	Ga0061098_1005272	1, 294	2617379895	Mo-nitrogenase iron protein subunit NifH	Ga0061099_10364	1, 294	B. yuanmingense CCBAU 10071	99	575.9	0
2617348579	nitrogen fixation protein NifQ	nifQ	Ga0061098_1005273	1, 201	2617379896	nitrogen fixation protein NifQ	Ga0061099_10365	75, 275	B. yuanmingense CCBAU 10071	88.6	359.4	0
2617348580	homocitrate synthase NifV	nifV	Ga0061098_1005274	1, 388	2617379897	homocitrate synthase NifV	Ga0061099_10366	1, 388	B. yuanmingense CCBAU 10071	93.6	693.3	0
2617352752	Nitrogen fixation protein FixH	fixH	Ga0061098_102442	6, 163	2617372906	Nitrogen fixation protein FixH	Ga0061099_1001455	4, 161	B. yuanmingense CCBAU 10071	88.6	283.1	0
2617352744	two-component system, LuxR family, sensor kinase FixL	fixL	Ga0061098_102434	1, 505	2617372914	two-component system, LuxR family, sensor kinase FixL	Ga0061099_1001463	1, 505	B. yuanmingense CCBAU 10071	83.4	835.5
2617352751	cytochrome c oxidase accessory protein FixG	fixG	Ga0061098_102441	1, 488	2617372907	cytochrome c oxidase accessory protein FixG	Ga0061099_1001456	1, 488	B. yuanmingense CCBAU 10071	94.1	959.5	0
2617348582	electron transfer flavoprotein alpha subunit apoprotein	fixB	Ga0061098_1005276	1, 369	2617379899	electron transfer flavoprotein alpha subunit apoprotein	Ga0061099_10368	1, 369	B. yuanmingense CCBAU 10071	95.7	698	0
2617348583	electron transfer flavoprotein-quinone oxidoreductase	fixC	Ga0061098_1005277	1, 435	2617379900	electron transfer flavoprotein-quinone oxidoreductase	Ga0061099_10369	1, 435	B. yuanmingense CCBAU 10071	96.3	842.4	0
2617348584	ferredoxin like protein	fixX	Ga0061098_1005278	1, 98	2617379901	ferredoxin like protein	Ga0061099_103610	1, 98	B. yuanmingense CCBAU 10071	89.8	194.1	0
2617352741	CRP/FNR family transcriptional regulator, nitrogen fixation regulation protein	fixK2	Ga0061098_102431	1, 232	2617372917	CRP/FNR family transcriptional regulator, nitrogen fixation regulation protein	Ga0061099_1001466	1, 232	B. yuanmingense CCBAU 10071	94.4	426	0
2617352743	two component transcriptional regulator, LuxR family	fixJ	Ga0061098_102433	1, 205	2617372915	two component transcriptional regulator, LuxR family	Ga0061099_1001464	1, 205	B. yuanmingense CCBAU 10071	90.7	367.5	0
2617352744	two-component system, LuxR family, sensor kinase FixL	FixL	Ga0061098_102434	1, 505	2617372914	two-component system, LuxR family, sensor kinase FixL	Ga0061099_1001463	1, 505	B. yuanmingense CCBAU 10071	83.4	835.5	0
2617352747	cytochrome c oxidase cbb3-type subunit 1	fixN	Ga0061098_102437	1, 549	2617372911	cytochrome c oxidase cbb3-type subunit 1	Ga0061099_1001460	1, 549	B. yuanmingense CCBAU 10071	97.1	1104.7	0
2617352748	cytochrome c oxidase cbb3-type subunit 2	fixO	Ga0061098_102438	1, 244	2617372910	cytochrome c oxidase cbb3-type subunit 2	Ga0061099_1001459	1, 244	B. yuanmingense CCBAU 10071	91	464.9	0
2617352750	cytochrome c oxidase cbb3-type subunit 3	fixP	Ga0061098_102440	1, 291	2617372908	cytochrome c oxidase cbb3-type subunit 3	Ga0061099_1001457	1, 291	B. yuanmingense CCBAU 10071	92.1	570.5	0
2617352751	cytochrome c oxidase accessory protein FixG	FixG	Ga0061098_102441	1, 488	2617372907	cytochrome c oxidase accessory protein FixG	Ga0061099_1001456	1, 488	B. yuanmingense CCBAU 10071	94.1	959.5	0
2617352752	Nitrogen fixation protein FixH	FixH	Ga0061098_102442	6, 163	2617372906	Nitrogen fixation protein FixH	Ga0061099_1001455	4, 161	B. yuanmingense CCBAU 10071	88.6	283.1	0
2617352753	Cu2+-exporting ATPase	fixI	Ga0061098_102443	1, 729	2617372905	Cu2+-exporting ATPase	Ga0061099_1001454	1, 728	B. yuanmingense CCBAU 10071	95.1	1338.9
2617352754	cytochrome oxidase maturation protein, cbb3-type	fixS	Ga0061098_102444	1, 55	2617372904	cytochrome oxidase maturation protein, cbb3-type	Ga0061099_1001453	1, 55	B. yuanmingense CCBAU 10071	100	113.2	2.1e-26
2617353905	NAD(P)-dependent dehydrogenase, short-chain alcohol dehydrogenase family	fixR	Ga0061098_103922	1, 240	2617379332	NAD(P)-dependent dehydrogenase, short-chain alcohol dehydrogenase family	Ga0061099_10143	39, 278	B. yuanmingense CCBAU 10071	94.6	457.6	0
2617353906	Nif-specific regulatory protein	nifA	Ga0061098_103923	1, 584	2617379331	Nif-specific regulatory protein	Ga0061099_10142	1, 582	B. yuanmingense CCBAU 10071	82.4	929.1	0
2617353908	electron transfer flavoprotein beta subunit	fixA	Ga0061098_103925	1, 279	2617379330	electron transfer flavoprotein beta subunit	Ga0061099_10141	1, 279	B. yuanmingense CCBAU 10071	91	498.8	0
	Hydrogenase uptake genes
ERR11 Gene ID	Query (ERR11)Gene Name		Query Locus Tag	Query Coordinates	Reference Gene ID	Reference Gene Name	Reference Locus Tag	reference Coordinates	Reference Genome	Percent Identity	Bit Score	E-value
2617348535	hydrogenase expression/formation protein HypC	hupF	Ga0061098_1005229	7, 96	2688593879	hydrogenase expression/formation protein HypC	Ga0133328_117676	1, 90	B. diazoefficiens USDA 110	88.9	164.9	1.2e-41
2617348536	hydrogenase-1 operon protein HyaF	hupH	Ga0061098_1005230	105, 287	2688593877	hydrogenase-1 operon protein HyaF	Ga0133328_117674	1, 183	B. diazoefficiens USDA 110	85.2	308.9	0
2617348539	hydrogenase nickel incorporation protein HypB	HYpB	Ga0061098_1005233	1, 216	2688588483	Hydrogenase nickel incorporation protein HypB	Ga0133328_112272	1, 216	B. diazoefficiens USDA 110	79.2	345.9	0
2617348540	hydrogenase maturation protein HypF	HypF	Ga0061098_1005234	271, 746	2688593872	Hydrogenase maturation protein, carbamoyltransferase HypF	Ga0133328_117669	26, 498	B. diazoefficiens USDA 110	79.3	736.5	0
2617348540	hydrogenase maturation protein HypF	HYpF	Ga0061098_1005234	1, 72	2688593872	Hydrogenase maturation protein, carbamoyltransferase HypF	Ga0133328_117669	1, 74	B. diazoefficiens USDA 110	83.8	123.2	3.1e-28
2617348541	hydrogenase expression/formation protein HypC	HYpC	Ga0061098_1005235	1, 77	2688593872	Hydrogenase maturation protein, carbamoyltransferase HypF	Ga0133328_117669	505, 581	B. diazoefficiens USDA 110	83.1	124.8	1.1e-29
2617348542	hydrogenase expression/formation protein HypD	HypD	Ga0061098_1005236	1, 380	2688593871	Hydrogenase maturation protein HypD	Ga0133328_117668	4, 383	B. diazoefficiens USDA 110	88.7	698.4	0
2617348543	hydrogenase expression/formation protein HypE	HypE	Ga0061098_1005237	1, 348	2688593870	Hydrogenase maturation protein, carbamoyl dehydratase HypE	Ga0133328_117667	1, 348	B. diazoefficiens USDA 110	89.1	613.6	0
2617348535	hydrogenase expression/formation protein HypC	hupF	Ga0061098_1005229	7, 96	2657050600	hydrogenase expression/formation protein HypC	Ga0075230_109118	1, 90	B. arachidis LMG 26795	93.3	170.2	3e-43
2617348536	hydrogenase-1 operon protein HyaF	hupH	Ga0061098_1005230	1, 287	2657050602	hydrogenase-1 operon protein HyaF	Ga0075230_109120	1, 287	B. arachidis LMG 26795	89.5	496.5	0
2617348539	hydrogenase nickel incorporation protein HypB	HYpB	Ga0061098_1005233	1, 228	2657050605	Hydrogenase nickel incorporation protein HypB	Ga0075230_109123	1, 228	B. arachidis LMG 26795	89.9	405.2	0
2617348540	hydrogenase maturation protein HypF	HypF	Ga0061098_1005234	1, 751	2657050606	Hydrogenase maturation protein, carbamoyltransferase HypF	Ga0075230_109124	1, 751	B. arachidis LMG 26795	93.9	1397.1	0
2617348541	hydrogenase expression/formation protein HypC	HYpC	Ga0061098_1005235	1, 77	2657050607	hydrogenase expression/formation protein HypC/hydrogenase maturation protein HypF	Ga0075230_109125	1, 77	B. arachidis LMG 26795	93.5	141	1.5e-34
2617348542	hydrogenase expression/formation protein HypD	HypD	Ga0061098_1005236	1, 380	2657050608	Hydrogenase maturation protein HypD	Ga0075230_109126	1, 380	B. arachidis LMG 26795	96.1	739.6	0
2617348543	hydrogenase expression/formation protein HypE	HypE	Ga0061098_1005237	1, 348	2657050609	Hydrogenase maturation protein, carbamoyl dehydratase HypE	Ga0075230_109127	1, 348	B. arachidis LMG 26795	95.7	657.9	0
2617348535	hydrogenase expression/formation protein HypC	hupF	Ga0061098_1005229	7, 96	2596849127	hydrogenase expression/formation protein HypC	IQ17DRAFT_07342	1, 90	B.daqingense CGMCC 1.10947	88.9	164.9	1e-41
2617348536	hydrogenase-1 operon protein HyaF	hupH	Ga0061098_1005230	105, 287	2596849125	hydrogenase-1 operon protein HyaF	IQ17DRAFT_07340	1, 183	B.daqingense CGMCC 1.10947	85.2	308.9	0
2617348539	hydrogenase nickel incorporation protein HypB	HYpB	Ga0061098_1005233	101, 190	2596849121	hydrogenase nickel incorporation protein HypB	IQ17DRAFT_07336	1, 90	B.daqingense CGMCC 1.10947	87.8	154.5	3.3e-38
2617348540	hydrogenase maturation protein HypF	HypF	Ga0061098_1005234	271, 746	2596849236	Hydrogenase maturation protein, carbamoyltransferase HypF	IQ17DRAFT_07451	26, 498	B.daqingense CGMCC 1.10947	79.1	735.7	0
2617348540	hydrogenase maturation protein HypF	HYpF	Ga0061098_1005234	1, 72	2596849236	Hydrogenase maturation protein, carbamoyltransferase HypF	IQ17DRAFT_07451	1, 74	B.daqingense CGMCC 1.10947	83.8	123.2	2.6e-28
2617348541	hydrogenase expression/formation protein HypC	HYpC	Ga0061098_1005235	1, 77	2596849236	Hydrogenase maturation protein, carbamoyltransferase HypF	IQ17DRAFT_07451	505, 581	B.daqingense CGMCC 1.10947	83.1	124.8	9.3e-30
2617348542	hydrogenase expression/formation protein HypD	HypD	Ga0061098_1005236	1, 380	2596849235	Hydrogenase maturation protein HypD	IQ17DRAFT_07450	4, 383	B.daqingense CGMCC 1.10947	88.7	698.4	0
2617348543	hydrogenase expression/formation protein HypE	HypE	Ga0061098_1005237	1, 348	2596849234	Hydrogenase maturation protein, carbamoyl dehydratase HypE	IQ17DRAFT_07449	1, 348	B.daqingense CGMCC 1.10947	88.8	612.8	0
2617348535	hydrogenase expression/formation protein HypC	hupF	Ga0061098_1005229	7, 96	2596983615	hydrogenase expression/formation protein HypC	IQ16DRAFT_08608	1, 90	B. huanghuaihaiense CGMCC 1.10948	88.9	164.9	1.2e-41
2617348536	hydrogenase-1 operon protein HyaF	hupH	Ga0061098_1005230	105, 287	2596983617	hydrogenase-1 operon protein HyaF	IQ16DRAFT_08610	1, 183	B. huanghuaihaiense CGMCC 1.10948	85.2	308.9	0
2617348537	Nickel-dependent hydrogenase	hupK	Ga0061098_1005231	1, 81	2596983618	hypothetical protein	IQ16DRAFT_08611	3, 83	B. huanghuaihaiense CGMCC 1.10948	75.3	118.2	4.8e-27
2617348539	hydrogenase nickel incorporation protein HypB	HYpB	Ga0061098_1005233	101, 190	2596983621	hydrogenase nickel incorporation protein HypB	IQ16DRAFT_08614	1, 90	B. huanghuaihaiense CGMCC 1.10948	87.8	154.5	3.8e-38
2617348540	hydrogenase maturation protein HypF	HypF	Ga0061098_1005234	271, 746	2596983681	Hydrogenase maturation protein, carbamoyltransferase HypF	IQ16DRAFT_08674	26, 498	B. huanghuaihaiense CGMCC 1.10948	79.3	736.5	0
2617348540	hydrogenase maturation protein HypF	HYpF	Ga0061098_1005234	1, 72	2596983681	Hydrogenase maturation protein, carbamoyltransferase HypF	IQ16DRAFT_08674	1, 74	B. huanghuaihaiense CGMCC 1.10948	83.8	123.2	3.1e-28
2617348541	hydrogenase expression/formation protein HypC	HYpC	Ga0061098_1005235	1, 77	2596983681	Hydrogenase maturation protein, carbamoyltransferase HypF	IQ16DRAFT_08674	505, 581	B. huanghuaihaiense CGMCC 1.10948	83.1	124.8	1.1e-29
2617348542	hydrogenase expression/formation protein HypD	HypD	Ga0061098_1005236	1, 380	2596983682	Hydrogenase maturation protein HypD	IQ16DRAFT_08675	4, 383	B. huanghuaihaiense CGMCC 1.10948	88.4	695.3	0
2617348543	hydrogenase expression/formation protein HypE	HypE	Ga0061098_1005237	1, 348	2596983683	Hydrogenase maturation protein, carbamoyl dehydratase HypE	IQ16DRAFT_08676	1, 348	B. huanghuaihaiense CGMCC 1.10948	88.2	605.9	0
2617348535	hydrogenase expression/formation protein HypC	hupF	Ga0061098_1005229	7, 96	2513880324	hydrogenase expression/formation protein HypC	A3AQDRAFT_08087	1, 90	B. japonicum USDA 4	88.9	164.9	1.1e-41
2617348536	hydrogenase-1 operon protein HyaF	hupH	Ga0061098_1005230	105, 287	2513880326	hydrogenase-1 operon protein HyaF	A3AQDRAFT_08089	1, 183	B. japonicum USDA 4	85.2	308.9	0
2617348537	Nickel-dependent hydrogenase	hupK	Ga0061098_1005231	1, 81	2513880327	hypothetical protein	A3AQDRAFT_08090	3, 83	B. japonicum USDA 4	75.3	118.2	4.5e-27
2617348539	hydrogenase nickel incorporation protein HypB	HYpB	Ga0061098_1005233	101, 190	2513880330	hydrogenase nickel incorporation protein HypB	A3AQDRAFT_08093	1, 90	B. japonicum USDA 4	87.8	154.5	3.6e-38
2617348540	hydrogenase maturation protein HypF	HypF	Ga0061098_1005234	271, 746	2513880393	Hydrogenase maturation protein, carbamoyltransferase HypF	A3AQDRAFT_08156	26, 498	B. japonicum USDA 4	79.3	736.5	0
2617348540	hydrogenase maturation protein HypF	HYpF	Ga0061098_1005234	1, 72	2513880393	Hydrogenase maturation protein, carbamoyltransferase HypF	A3AQDRAFT_08156	1, 74	B. japonicum USDA 4	83.8	123.2	2.9e-28
2617348541	hydrogenase expression/formation protein HypC	HYpC	Ga0061098_1005235	1, 77	2513880393	Hydrogenase maturation protein, carbamoyltransferase HypF	A3AQDRAFT_08156	505, 581	B. japonicum USDA 4	83.1	123.2	3e-29
2617348542	hydrogenase expression/formation protein HypD	HypD	Ga0061098_1005236	1, 380	2513880392	Hydrogenase maturation protein HypD	A3AQDRAFT_08155	4, 383	B. japonicum USDA 4	88.2	694.5	0
2617348543	hydrogenase expression/formation protein HypE	HypE	Ga0061098_1005237	1, 348	2513880391	Hydrogenase maturation protein, carbamoyl dehydratase HypE	A3AQDRAFT_08154	1, 348	B. japonicum USDA 4	89.1	613.6	0
2617348535	hydrogenase expression/formation protein HypC	hupF	Ga0061098_1005229	7, 96	2513670507	hydrogenase expression/formation protein HypC	YUIDRAFT_08541	1, 90	B. japonicum USDA 6	88.9	164.9	1.2e-41
2617348536	hydrogenase-1 operon protein HyaF	hupH	Ga0061098_1005230	105, 287	2513670505	hydrogenase-1 operon protein HyaF	YUIDRAFT_08539	1, 183	B. japonicum USDA 6	85.2	308.9	0
2617348539	hydrogenase nickel incorporation protein HypB	HYpB	Ga0061098_1005233	101, 190	2513670502	hydrogenase nickel incorporation protein HypB	YUIDRAFT_08536	1, 90	B. japonicum USDA 6	87.8	154.5	3.8e-38
2617348540	hydrogenase maturation protein HypF	HypF	Ga0061098_1005234	271, 746	2513670608	Hydrogenase maturation protein, carbamoyltransferase HypF	YUIDRAFT_08642	26, 498	B. japonicum USDA 6	79.3	736.5	0
2617348540	hydrogenase maturation protein HypF	HYpF	Ga0061098_1005234	1, 72	2513670608	Hydrogenase maturation protein, carbamoyltransferase HypF	YUIDRAFT_08642	1, 74	B. japonicum USDA 6	83.8	123.2	3.1e-28
2617348541	hydrogenase expression/formation protein HypC	HYpF	Ga0061098_1005235	1, 77	2513670608	Hydrogenase maturation protein, carbamoyltransferase HypF	YUIDRAFT_08642	505, 581	B. japonicum USDA 6	83.1	124.8	1.1e-29
2617348542	hydrogenase expression/formation protein HypD	HypD	Ga0061098_1005236	1, 380	2513670607	Hydrogenase maturation protein HypD	YUIDRAFT_08641	4, 383	B. japonicum USDA 6	88.7	698.4	0
2617348543	hydrogenase expression/formation protein HypE	HypE	Ga0061098_1005237	1, 348	2513670606	Hydrogenase maturation protein, carbamoyl dehydratase HypE	YUIDRAFT_08640	1, 348	B. japonicum USDA 6	89.1	613.6	0
2617348535	hydrogenase expression/formation protein HypC	hupF	Ga0061098_1005229	1, 96	2647450253	hydrogenase expression/formation protein HypC	Ga0101715_101938	1, 96	B. manausense BR3351	65.6	136	5.8e-33
2617348536	hydrogenase-1 operon protein HyaF	hupH	Ga0061098_1005230	34, 286	2647450252	hydrogenase-1 operon protein HyaF	Ga0101715_101937	15, 267	B. manausense BR3351	64	313.9	0
2617348539	hydrogenase nickel incorporation protein HypB	HYpB	Ga0061098_1005233	1, 217	2647450248	Hydrogenase nickel incorporation protein HypB	Ga0101715_101933	69, 285	B. manausense BR3351	77.4	337.4	0
2617348540	hydrogenase maturation protein HypF	HypF	Ga0061098_1005234	5, 748	2647450247	Hydrogenase maturation protein, carbamoyltransferase HypF	Ga0101715_101932	6, 749	B. manausense BR3351	69.2	1011.1	0
2617348541	hydrogenase expression/formation protein HypC	HYpC	Ga0061098_1005235	1, 69	2647450246	Hydrogenase maturation protein HypC	Ga0101715_101931	1, 69	B. manausense BR3351	62.3	97.4	1.8e-21
2617348542	hydrogenase expression/formation protein HypD	HypD	Ga0061098_1005236	1, 380	2647450245	Hydrogenase maturation protein HypD	Ga0101715_101930	1, 380	B. manausense BR3351	74.5	583.9	0
2617348543	hydrogenase expression/formation protein HypE	HypE	Ga0061098_1005237	3, 348	2647450244	Hydrogenase maturation protein, carbamoyl dehydratase HypE	Ga0101715_101929	1, 346	B. manausense BR3351	79.8	562	0
2617348535	hydrogenase expression/formation protein HypC	hupF	Ga0061098_1005229	1, 96	2617379302	hydrogenase expression/formation protein HypC	Ga0061099_101329	1, 96	B. yuanmingense CCBAU 10071	92.7	180.3	0
2617348536	hydrogenase-1 operon protein HyaF	hupH	Ga0061098_1005230	1, 287	2617379300	hydrogenase-1 operon protein HyaF	Ga0061099_101327	1, 285	B. yuanmingense CCBAU 10071	80.1	439.5	0
2617348537	Nickel-dependent hydrogenase	hupK	Ga0061098_1005231	1, 364	2617379299	hypothetical protein	Ga0061099_101326	1, 363	B. yuanmingense CCBAU 10071	76.9	534.3	0
2617348539	hydrogenase nickel incorporation protein HypB	HYpB	Ga0061098_1005233	1, 226	2617379296	hydrogenase nickel incorporation protein HypB	Ga0061099_101323	1, 226	B. yuanmingense CCBAU 10071	85.4	384	0
2617348540	hydrogenase maturation protein HypF	HypF	Ga0061098_1005234	1, 751	2617379295	hydrogenase maturation protein HypF	Ga0061099_101322	1, 751	B. yuanmingense CCBAU 10071	89.2	1335.9	0
2617348541	hydrogenase expression/formation protein HypC	HYpC	Ga0061098_1005235	1, 74	2617379294	hydrogenase expression/formation protein HypC	Ga0061099_101321	1, 74	B. yuanmingense CCBAU 10071	85.1	124	1.6e-29
2617348542	hydrogenase expression/formation protein HypD	HypD	Ga0061098_1005236	1, 380	2617379293	Hydrogenase maturation protein HypD	Ga0061099_101320	1, 380	B. yuanmingense CCBAU 10071	90.8	708.4	0
2617348543	hydrogenase expression/formation protein HypE	HypE	Ga0061098_1005237	1, 348	2617379292	Hydrogenase maturation protein, carbamoyl dehydratase HypE	Ga0061099_101319	1, 348	B. yuanmingense CCBAU 10071	90.2	627.1	0
	Denitrification genes
ERR11 Gene ID	Query (ERR11)Gene Name		Query Locus Tag	Query Coordinates	Reference Gene ID	Reference Gene Name	Reference Locus Tag	reference Coordinates	Reference Genome	Percent Identity	Bit Score	E-value
2617348478	periplasmic nitrate reductase subunit NapC	napC	Ga0061098_1005172	1, 217	2688588362	periplasmic nitrate reductase subunit NapC	Ga0133328_112151	1, 213	B. diazoefficiens USDA 110	91.7	421	0
2617348479	periplasmic nitrate reductase subunit NapB	napB	Ga0061098_1005173	1, 156	2688588363	periplasmic nitrate reductase subunit NapB	Ga0133328_112152	1, 156	B. diazoefficiens USDA 110	94.9	306.6	0
2617348480	periplasmic nitrate reductase subunit NapA apoprotein	napA	Ga0061098_1005174	1, 837	2688588364	periplasmic nitrate reductase subunit NapA apoprotein	Ga0133328_112153	1, 837	B. diazoefficiens USDA 110	94.6	1657.9	0
2617348481	periplasmic nitrate reductase chaperone NapD	napD	Ga0061098_1005175	3, 104	2688588365	periplasmic nitrate reductase chaperone NapD	Ga0133328_112154	9, 110	B. diazoefficiens USDA 110	84.3	170.6	2.3e-43
2617348482	periplasmic nitrate reductase subunit NapE	napE	Ga0061098_1005176	1, 61	2688588366	periplasmic nitrate reductase subunit NapE	Ga0133328_112155	1, 61	B. diazoefficiens USDA 110	95.1	124.8	8.5e-30
2617348686	NosR/NirI family transcriptional regulator, nitrous oxide reductase regulator	nosR	Ga0061098_100627	1, 765	2688586744	NosR/NirI family transcriptional regulator, nitrous oxide reductase regulator	Ga0133328_11532	1, 766	B. diazoefficiens USDA 110	69.6	1104	0
2617348687	nitrous oxide reductase apoprotein, NosZ	nosZ	Ga0061098_100628	1, 648	2688586743	nitrous oxide reductase apoprotein, NosZ	Ga0133328_11531	1, 650	B. diazoefficiens USDA 110	92.6	1246.5	0
2617348688	nitrous oxidase accessory protein, nosD	nosD	Ga0061098_100629	1, 446	2688586742	nitrous oxidase accessory protein, nosD	Ga0133328_11530	1, 446	B. diazoefficiens USDA 110	81.4	755	0
2617348690	Cu-processing system permease protein, nosY	nozY	Ga0061098_100631	3, 275	2688586740	Cu-processing system permease protein, nosY	Ga0133328_11528	4, 275	B. diazoefficiens USDA 110	70.3	375.9	0
2617348691	copper chaperone NosL	nosL	Ga0061098_100632		2688586739	copper chaperone NosL	Ga0133328_11527
2617348692	thiamine biosynthesis lipoprotein		Ga0061098_100633
2617346522	nitric oxide reductase NorD protein	norD	Ga0061098_1001429	1, 638	2688592393	nitric oxide reductase NorD protein	Ga0133328_116189	1, 639	B. diazoefficiens USDA 110	91.2	1185.2	0
2617346523	nitric oxide reductase NorQ protein	norQ	Ga0061098_1001430	1, 269	2688592394	nitric oxide reductase NorQ protein	Ga0133328_116190	1, 269	B. diazoefficiens USDA 110	94.4	508.1	0
2617346524	nitric oxide reductase, NorB subunit apoprotein	norB	Ga0061098_1001431	1, 448	2688592395	nitric oxide reductase, NorB subunit apoprotein	Ga0133328_116191	1, 448	B. diazoefficiens USDA 110	98	905.2	0
2617346525	nitric oxide reductase, NorC subunit apoprotein	norC	Ga0061098_1001432	1, 150	2688592396	nitric oxide reductase, NorC subunit apoprotein	Ga0133328_116192	1, 150	B. diazoefficiens USDA 110	96.7	308.5	0
2617346526	Cytochrome C oxidase subunit IV		Ga0061098_1001433	1, 87	2688592397	Cytochrome C oxidase subunit IV	Ga0133328_116193	1, 87	B. diazoefficiens USDA 110	82.8	147.1	2.3e-36
2617346527	nitric oxide reductase NorE protein	norE	Ga0061098_1001434	1, 190	2688592398	nitric oxide reductase NorE protein	Ga0133328_116194	1, 190	B. diazoefficiens USDA 110	87.4	342.4	0
2617348478	periplasmic nitrate reductase subunit NapC	napC	Ga0061098_1005172	1, 217	2657051583	periplasmic nitrate reductase subunit NapC	Ga0075230_11368	1, 219	B. arachidis LMG 26795	93.2	433.3	0
2617348479	periplasmic nitrate reductase subunit NapB	napB	Ga0061098_1005173	1, 156	2657051582	periplasmic nitrate reductase subunit NapB	Ga0075230_11367	1, 156	B. arachidis LMG 26795	93.6	300.4	0
2617348480	periplasmic nitrate reductase subunit NapA apoprotein	napA	Ga0061098_1005174	1, 837	2657051581	periplasmic nitrate reductase subunit NapA apoprotein	Ga0075230_11366	1, 837	B. arachidis LMG 26795	95.9	1674.4	0
2617348481	periplasmic nitrate reductase chaperone NapD	napD	Ga0061098_1005175	1, 103	2657051580	periplasmic nitrate reductase chaperone NapD	Ga0075230_11365	1, 103	B. arachidis LMG 26795	91.3	185.3	0
2617348482	periplasmic nitrate reductase subunit NapE	napE	Ga0061098_1005176	1, 61	2657051579	periplasmic nitrate reductase subunit NapE	Ga0075230_11364	1, 61	B. arachidis LMG 26795	98.4	129	4.8e-31
2617346522	nitric oxide reductase NorD protein	norD	Ga0061098_1001429	1, 638	2657051937	nitric oxide reductase NorD protein	Ga0075230_11552	1, 639	B. arachidis LMG 26795	85.4	1108.6	0
2617346523	nitric oxide reductase NorQ protein	norQ	Ga0061098_1001430	1, 268	2657051936	nitric oxide reductase NorQ protein	Ga0075230_11551	1, 269	B. arachidis LMG 26795	91.1	491.1	0
2617346524	nitric oxide reductase, NorB subunit apoprotein	norB	Ga0061098_1001431	1, 448	2657051935	nitric oxide reductase, NorB subunit apoprotein	Ga0075230_11550	1, 448	B. arachidis LMG 26795	97.1	898.7	0
2617346525	nitric oxide reductase, NorC subunit apoprotein	norC	Ga0061098_1001432	1, 150	2657051934	nitric oxide reductase, NorC subunit apoprotein	Ga0075230_11549	1, 150	B. arachidis LMG 26795	96.7	307.8	0
2617346527	nitric oxide reductase NorE protein	norE	Ga0061098_1001434	1, 189	2657051932	nitric oxide reductase NorE protein	Ga0075230_11547	1, 189	B. arachidis LMG 26795	77.2	299.7	0
2617348478	periplasmic nitrate reductase subunit NapC	napC	Ga0061098_1005172	1, 217	2596848363	periplasmic nitrate reductase subunit NapC	IQ17DRAFT_06575	1, 217	B. daqingense CGMCC 1.10947	95.4	441	0
2617348479	periplasmic nitrate reductase subunit NapB	napB	Ga0061098_1005173	1, 156	2596848364	periplasmic nitrate reductase subunit NapB	IQ17DRAFT_06576	1, 156	B. daqingense CGMCC 1.10947	91.7	300.1	0
2617348480	periplasmic nitrate reductase subunit NapA apoprotein	napA	Ga0061098_1005174	1, 837	2596848365	periplasmic nitrate reductase subunit NapA apoprotein	IQ17DRAFT_06577	1, 837	B. daqingense CGMCC 1.10947	94.9	1664.8	0
2617348481	periplasmic nitrate reductase chaperone NapD	napD	Ga0061098_1005175	1, 104	2596848366	periplasmic nitrate reductase chaperone NapD	IQ17DRAFT_06578	1, 104	B. daqingense CGMCC 1.10947	88.5	184.1	0
2617348482	periplasmic nitrate reductase subunit NapE	napE	Ga0061098_1005176	1, 61	2596848367	periplasmic nitrate reductase subunit NapE	IQ17DRAFT_06579	1, 60	B. daqingense CGMCC 1.10947	95.1	119.8	2.4e-28
2617348478	periplasmic nitrate reductase subunit NapC	napC	Ga0061098_1005172	1, 217	2596977387	periplasmic nitrate reductase subunit NapC	IQ16DRAFT_02372	1, 217	B. huanghuaihaiense CGMCC 1.10948	94.9	439.9	0
2617348479	periplasmic nitrate reductase subunit NapB	napB	Ga0061098_1005173	1, 156	2596977388	periplasmic nitrate reductase subunit NapB	IQ16DRAFT_02373	1, 156	B. huanghuaihaiense CGMCC 1.10948	96.2	307.4	0
2617348480	periplasmic nitrate reductase subunit NapA apoprotein	napA	Ga0061098_1005174	1, 837	2596977389	periplasmic nitrate reductase subunit NapA apoprotein	IQ16DRAFT_02374	1, 837	B. huanghuaihaiense CGMCC 1.10948	96.7	1681.8	0
2617348481	periplasmic nitrate reductase chaperone NapD	napD	Ga0061098_1005175	1, 104	2596977390	periplasmic nitrate reductase chaperone NapD	IQ16DRAFT_02375	6, 109	B. huanghuaihaiense CGMCC 1.10948	82.7	171.8	1.1e-43
2617348482	periplasmic nitrate reductase subunit NapE	napE	Ga0061098_1005176	1, 61	2596977391	periplasmic nitrate reductase subunit NapE	IQ16DRAFT_02376	1, 61	B. huanghuaihaiense CGMCC 1.10948	95.1	122.9	3.3e-29
2617346522	nitric oxide reductase NorD protein	norD	Ga0061098_1001429	1, 638	2596976346	nitric oxide reductase NorD protein	IQ16DRAFT_01326	1, 638	B. huanghuaihaiense CGMCC 1.10948	89.7	1166	0
2617346523	nitric oxide reductase NorQ protein	norQ	Ga0061098_1001430	1, 269	2596976345	nitric oxide reductase NorQ protein	IQ16DRAFT_01325	1, 270	B. huanghuaihaiense CGMCC 1.10948	91.1	490	0
2617346524	nitric oxide reductase, NorB subunit apoprotein	norB	Ga0061098_1001431	1, 448	2596976344	nitric oxide reductase, NorB subunit apoprotein	IQ16DRAFT_01324	1, 448	B. huanghuaihaiense CGMCC 1.10948	96.2	895.2	0
2617346525	nitric oxide reductase, NorC subunit apoprotein	norC	Ga0061098_1001432	1, 150	2596976343	nitric oxide reductase, NorC subunit apoprotein	IQ16DRAFT_01323	1, 150	B. huanghuaihaiense CGMCC 1.10948	95.3	304.7	0
2617346527	nitric oxide reductase NorE protein	norE	Ga0061098_1001434	24, 190	2596976341	nitric oxide reductase NorE protein	IQ16DRAFT_01321	1, 167	B. huanghuaihaiense CGMCC 1.10948	76.6	262.7	0
2617348478	periplasmic nitrate reductase subunit NapC	napC	Ga0061098_1005172	11, 217	2513874949	cytochrome c-type protein NapC	A3AQDRAFT_02702	7, 213	B. japonicum USDA 4	92.8	413.3	0
2617348479	periplasmic nitrate reductase subunit NapB	napB	Ga0061098_1005173	2, 156	2513874948	periplasmic nitrate reductase subunit NapB	A3AQDRAFT_02701	1, 155	B. japonicum USDA 4	92.3	298.9	0
2617348480	periplasmic nitrate reductase subunit NapA apoprotein	napA	Ga0061098_1005174	1, 834	2513874947	periplasmic nitrate reductase subunit NapA apoprotein	A3AQDRAFT_02700	1, 834	B. japonicum USDA 4	95.4	1660.6	0
2617348481	periplasmic nitrate reductase chaperone NapD	napD	Ga0061098_1005175	1, 104	2513874946	periplasmic nitrate reductase chaperone NapD	A3AQDRAFT_02699	1, 104	B. japonicum USDA 4	76.9	159.1	6.6e-40
2617348482	periplasmic nitrate reductase subunit NapE	napE	Ga0061098_1005176	1, 61	2513874945	nitrate reductase NapE	A3AQDRAFT_02698	1, 62	B. japonicum USDA 4	85.5	114.4	1.1e-26
2617348686	NosR/NirI family transcriptional regulator, nitrous oxide reductase regulator	nosR	Ga0061098_100627	25, 765	2513872454	NosR/NirI family transcriptional regulator, nitrous oxide reductase regulator	A3AQDRAFT_00203	1, 741	B. japonicum USDA 4	96.8	1477.2	0
2617348687	nitrous oxide reductase apoprotein, nosZ	nosZ	Ga0061098_100628	1, 648	2513872455	nitrous oxide reductase apoprotein	A3AQDRAFT_00204	1, 648	B. japonicum USDA 4	93.2	1255.7	0
2617348688	nitrous oxidase accessory protein, nosD	nosD	Ga0061098_100629	1, 451	2513872456	nitrous oxidase accessory protein	A3AQDRAFT_00205	1, 451	B. japonicum USDA 4	95.6	881.7	0
2617348690	Cu-processing system permease protein, nosY	nozY	Ga0061098_100631	1, 275	2513872458	Cu-processing system permease protein	A3AQDRAFT_00207	1, 275	B. japonicum USDA 4	99.3	516.2	0
2617348691	copper chaperone NosL	nosL	Ga0061098_100632	1, 190	2513872459	copper chaperone NosL	A3AQDRAFT_00208	1, 190	B. japonicum USDA 4	94.2	370.5	0
2617348692	thiamine biosynthesis lipoprotein		Ga0061098_100633	1, 331	2513872460	thiamine biosynthesis lipoprotein	A3AQDRAFT_00209	1, 331	B. japonicum USDA 4	96.1	624	0
2617346522	nitric oxide reductase NorD protein	norD	Ga0061098_1001429	1, 638	2513877564	nitric oxide reductase NorD protein	A3AQDRAFT_05319	1, 639	B. japonicum USDA 4	97.5	1249.2	0
2617346523	nitric oxide reductase NorQ protein	norQ	Ga0061098_1001430	1, 269	2513877563	nitric oxide reductase NorQ protein	A3AQDRAFT_05318	1, 269	B. japonicum USDA 4	98.9	531.6	0
2617346524	nitric oxide reductase, NorB subunit apoprotein	norB	Ga0061098_1001431	1, 448	2513877562	nitric oxide reductase, NorB subunit apoprotein	A3AQDRAFT_05317	1, 448	B. japonicum USDA 4	99.3	912.5	0
2617346525	nitric oxide reductase, NorC subunit apoprotein	norC	Ga0061098_1001432	1, 150	2513877561	nitric oxide reductase, NorC subunit apoprotein	A3AQDRAFT_05316	1, 150	B. japonicum USDA 4	100	317.4	0
2617346527	nitric oxide reductase NorE protein	norE	Ga0061098_1001434	1, 192	2513877559	nitric oxide reductase NorE protein	A3AQDRAFT_05314	1, 192	B. japonicum USDA 4	97.4	374.4	0
2617348478	periplasmic nitrate reductase subunit NapC	napC	Ga0061098_1005172	1, 217	2513668804	periplasmic nitrate reductase subunit NapC	YUIDRAFT_06835	1, 217	B. japonicum USDA 6	90.3	422.9	0
2617348479	periplasmic nitrate reductase subunit NapB	napB	Ga0061098_1005173	1, 156	2513668805	periplasmic nitrate reductase subunit NapB	YUIDRAFT_06836	1, 156	B. japonicum USDA 6	96.2	308.5	0
2617348480	periplasmic nitrate reductase subunit NapA apoprotein	napA	Ga0061098_1005174	1, 837	2513668806	periplasmic nitrate reductase subunit NapA apoprotein	YUIDRAFT_06837	1, 837	B. japonicum USDA 6	96.1	1680.2	0
2617348481	periplasmic nitrate reductase chaperone NapD	napD	Ga0061098_1005175	1, 104	2513668807	periplasmic nitrate reductase chaperone NapD	YUIDRAFT_06838	1, 104	B. japonicum USDA 6	88.5	181.4	0
2617348482	periplasmic nitrate reductase subunit NapE	napE	Ga0061098_1005176	1, 61	2513668808	periplasmic nitrate reductase subunit NapE	YUIDRAFT_06839	1, 61	B. japonicum USDA 6	96.7	126.3	2.9e-30
2617346522	nitric oxide reductase NorD protein	norD	Ga0061098_1001429	1, 638	2513663838	nitric oxide reductase NorD protein	YUIDRAFT_01857	1, 639	B. japonicum USDA 6	85.9	1109.4	0
2617346523	nitric oxide reductase NorQ protein	norQ	Ga0061098_1001430	1, 268	2513663837	nitric oxide reductase NorQ protein	YUIDRAFT_01856	1, 269	B. japonicum USDA 6	90.7	484.2	0
2617346524	nitric oxide reductase, NorB subunit apoprotein	norB	Ga0061098_1001431	1, 448	2513663836	nitric oxide reductase, NorB subunit apoprotein	YUIDRAFT_01855	1, 448	B. japonicum USDA 6	97.5	902.1	0
2617346525	nitric oxide reductase, NorC subunit apoprotein	norC	Ga0061098_1001432	1, 150	2513663835	nitric oxide reductase, NorC subunit apoprotein	YUIDRAFT_01854	1, 150	B. japonicum USDA 6	97.3	309.7	0
2617346527	nitric oxide reductase NorE protein	norE	Ga0061098_1001434	1, 190	2513663833	nitric oxide reductase NorE protein	YUIDRAFT_01852	1, 190	B. japonicum USDA 6	77.9	300.1	0
2617348478	periplasmic nitrate reductase subunit NapC	napC	Ga0061098_1005172	1, 217	2669913793	periplasmic nitrate reductase subunit NapC	Ga0112634_103179	1, 217	B. liaoningense CCBAU 05525	94.5	436	0
2617348479	periplasmic nitrate reductase subunit NapB	napB	Ga0061098_1005173	1, 156	2669913794	periplasmic nitrate reductase subunit NapB	Ga0112634_1031710	1, 156	B. liaoningense CCBAU 05525	95.5	313.2	0
2617348480	periplasmic nitrate reductase subunit NapA apoprotein	napA	Ga0061098_1005174	1, 837	2669913795	periplasmic nitrate reductase subunit NapA apoprotein	Ga0112634_1031711	1, 837	B. liaoningense CCBAU 05525	95	1665.6	0
2617348481	periplasmic nitrate reductase chaperone NapD	napD	Ga0061098_1005175	1, 104	2669913796	periplasmic nitrate reductase chaperone NapD	Ga0112634_1031712	1, 107	B. liaoningense CCBAU 05525	87.9	181.8	0
2617348482	periplasmic nitrate reductase subunit NapE	napE	Ga0061098_1005176	1, 57	2669913797	periplasmic nitrate reductase subunit NapE	Ga0112634_1031713	1, 57	B. liaoningense CCBAU 05525	96.5	117.1	1.6e-27
2617346522	nitric oxide reductase NorD protein	norD	Ga0061098_1001429	584, 638	2669912854	nitric oxide reductase NorD protein	Ga0112634_102414	1, 55	B. liaoningense CCBAU 05525	89.1	101.7	7.2e-22
2617348478	periplasmic nitrate reductase subunit NapC	napC	Ga0061098_1005172	1, 217	2617375024	cytochrome c-type protein NapC	Ga0061099_1003612	1, 217	B. yuanmingense CCBAU 10071	93.1	429.9	0
2617348479	periplasmic nitrate reductase subunit NapB	napB	Ga0061098_1005173	1, 156	2617375025	periplasmic nitrate reductase subunit NapB	Ga0061099_1003613	1, 156	B. yuanmingense CCBAU 10071	94.2	307.8	0
2617348480	periplasmic nitrate reductase subunit NapA apoprotein	napA	Ga0061098_1005174	1, 837	2617375026	periplasmic nitrate reductase subunit NapA apoprotein	Ga0061099_1003614	1, 837	B. yuanmingense CCBAU 10071	93.7	1643.6	0
2617348481	periplasmic nitrate reductase chaperone NapD	napD	Ga0061098_1005175	1, 104	2617375027	periplasmic nitrate reductase chaperone NapD	Ga0061099_1003615	1, 104	B. yuanmingense CCBAU 10071	91.3	185.3	0
2617348482	periplasmic nitrate reductase subunit NapE	napE	Ga0061098_1005176	1, 61	2617375028	periplasmic nitrate reductase subunit NapE	Ga0061099_1003616	1, 61	B. yuanmingense CCBAU 10071	100	129.4	3.1e-31
2617346522	nitric oxide reductase NorD protein	norD	Ga0061098_1001429	1, 638	2617378627	nitric oxide reductase NorD protein	Ga0061099_1009281	1, 638	B. yuanmingense CCBAU 10071	89.7	1155.2	0
2617346523	nitric oxide reductase NorQ protein	norQ	Ga0061098_1001430	1, 269	2617378628	nitric oxide reductase NorQ protein	Ga0061099_1009282	1, 270	B. yuanmingense CCBAU 10071	90.4	490	0
2617346524	nitric oxide reductase, NorB subunit apoprotein	norB	Ga0061098_1001431	1, 448	2617378629	nitric oxide reductase, NorB subunit apoprotein	Ga0061099_1009283	1, 448	B. yuanmingense CCBAU 10071	95.5	888.6	0
2617346525	nitric oxide reductase, NorC subunit apoprotein	norC	Ga0061098_1001432	1, 150	2617378630	nitric oxide reductase, NorC subunit apoprotein	Ga0061099_1009284	1, 150	B. yuanmingense CCBAU 10071	96.7	307	0
2617346527	nitric oxide reductase NorE protein	norE	Ga0061098_1001434	1, 190	2617378632	nitric oxide reductase NorE protein	Ga0061099_1009286	1, 190	B. yuanmingense CCBAU 10071	75.8	297	0

## Sheet: CCBAU10071 
Additional file 3 Table S3. Symbiotic and denitrifying genes identified in the genomes of Bradyrhizobium shewense. sp. nov. ERR11T and B. yuanmingense CCBAU 10071T
Nodulation genes
CCBAU10071Gene ID		Query (CCBAU 10071)Gene Name	Gene symbole	Query Locus Tag	Query Coordinates	Reference Gene ID	Reference Gene Name	Reference Locus Tag	reference Coordinates	Reference Genome	Percent Identity	Bit Score	E-value
2617379312	2617379312	two-component regulator NodW	NodW	Ga0061099_101339	31, 227	2688593891	two-component regulator NodW	Ga0133328_117688	1, 197	Bradyrhizobium diazoefficiens USDA 110	92.4	351.3	0
2617379311	2617379311	flavonoid-responsive sensor histidine kinase NodV	NodV	Ga0061099_101338	4, 889	2688593890	flavonoid-responsive sensor histidine kinase NodV	Ga0133328_117687	3, 888	B. diazoefficiens USDA 110	87.9	1564.3	0
2617379499	2617379499	nodulation protein NolW	NolW	Ga0061099_101823	1, 231	2688593804	nodulation protein NolW	Ga0133328_117601	1, 230	B. diazoefficiens USDA 110	88.3	401.7	0
2617379500	2617379500	nodulation protein NolT	NolT	Ga0061099_101824	26, 262	2688593803	nodulation protein NolT	Ga0133328_117600	1, 238	B. diazoefficiens USDA 110	90.8	404.1	0
2617379501	2617379501	nodulation protein NolU	NolU	Ga0061099_101825	2, 210	2688593802	nodulation protein NolU	Ga0133328_117599	4, 212	B. diazoefficiens USDA 110	88.5	360.9	0
2617379502	2617379502	nodulation protein NolV	NolV	Ga0061099_101826	1, 206	2688593801	nodulation protein NolV	Ga0133328_117598	1, 206	B. diazoefficiens USDA 110	91.3	370.5	0
2617376033	2617376033	efflux transporter, outer membrane factor (OMF) lipoprotein, NodT family	NodT	Ga0061099_100563	12, 464	2688591102	efflux transporter, outer membrane factor (OMF) lipoprotein, NodT family	Ga0133328_114895	1, 453	B. diazoefficiens USDA 110	95.4	832.4	0
2617379337	2617379337	beta-1,4-N-acetylglucosamine oligosaccharide 6-O-carbamoyltransferase NodU	NodU	Ga0061099_10148	1, 569	2688593629	beta-1,4-N-acetylglucosamine oligosaccharide 6-O-carbamoyltransferase NodU	Ga0133328_117426	1, 569	B. diazoefficiens USDA 110	91.9	1077.8	0
2617379348	2617379348	nodulation protein NolY	NolY	Ga0061099_101419	1, 120	2688593639	nodulation protein NolY	Ga0133328_117436	123, 242	B. diazoefficiens USDA 110	88.3	203.8	0
2617379345	2617379345	nodulation repressor NolA	NolA	Ga0061099_101416	27, 237	2688593636	nodulation repressor NolA	Ga0133328_117433	1, 211	B. diazoefficiens USDA 110	92.4	381.3	0
2617379344	2617379344	transcriptional regulator NodD2	NodD2	Ga0061099_101415	1, 330	2688593635	transcriptional regulator NodD2	Ga0133328_117432	1, 330	B. diazoefficiens USDA 110	84.2	546.2	0
2617379343	2617379343	transcriptional regulator NodD	NodD	Ga0061099_101414	1, 314	2688593634	transcriptional regulator NodD	Ga0133328_117431	1, 314	B. diazoefficiens USDA 110	95.5	597.4	0
2617379341	2617379341	beta-1,4-N-acetylglucosamine oligosaccharide N-acyltransferase NodA	NodA	Ga0061099_101412	1, 210	2688593632	beta-1,4-N-acetylglucosamine oligosaccharide N-acyltransferase NodA	Ga0133328_117429	1, 210	B. diazoefficiens USDA 110	90.5	379.4	0
2617379340	2617379340	beta-1,4-N-acetylglucosamine oligosaccharide deacetylase NodB	NodB	Ga0061099_101411	15, 233	2688593631	beta-1,4-N-acetylglucosamine oligosaccharide deacetylase NodB	Ga0133328_117428	1, 219	B. diazoefficiens USDA 110	89	401.4	0
2617379339	2617379339	beta-1,4-N-acetylglucosaminyltransferase NodC	NodC	Ga0061099_101410	1, 424	2688593630	beta-1,4-N-acetylglucosaminyltransferase NodC	Ga0133328_117427	1, 423	B. diazoefficiens USDA 110	91	758.4	0
2617379338			NodS							B. diazoefficiens USDA 110
2617379336	2617379336	nodulation factor export ABC transporter ATP-binding protein NodI	NodI	Ga0061099_10147	1, 306	2688593628	nodulation factor export ABC transporter ATP-binding protein NodI	Ga0133328_117425	1, 306	B. diazoefficiens USDA 110	92.8	563.5	0
2617379335	2617379335	nodulation factor export ABC transporter transmembrane subunit NodJ	NodJ	Ga0061099_10146	1, 262	2688593627	nodulation factor export ABC transporter transmembrane subunit NodJ	Ga0133328_117424	1, 262	B. diazoefficiens USDA 110	95	495.7	0
2617379333	2617379333	beta-1,4-N-acetylglucosamine oligosaccharide alpha-1,6-L-fucosyltransferase NodZ	NodZ	Ga0061099_10144	1, 328	2688593624	beta-1,4-N-acetylglucosamine oligosaccharide alpha-1,6-L-fucosyltransferase NodZ	Ga0133328_117421	43, 370	B. diazoefficiens USDA 110	91.2	628.2	0
2617379637		fucosyl-beta-1,4-N-acetylglucosamine oligosaccharide 3-O-sulfotransferase NoeE	NoeE	Ga0061099_10223
2617379629	2617379629	fucosyl-beta-1,4-N-acetylglucosamine oligosaccharide 2-O-methyltransferase NoeI	NoeI	Ga0061099_10223	1, 214	2688593602	fucosyl-beta-1,4-N-acetylglucosamine oligosaccharide 2-O-methyltransferase NoeI	Ga0133328_117399	1, 214	B. diazoefficiens USDA 110	96.3	428.7	0
2617379312	2617379312	two-component regulator NodW	NodW	Ga0061099_101339	142, 227	2657054910	regulatory protein, luxR family	Ga0075230_14156	1, 86	B. arachidis LMG 26795	90.7	152.1	2e-37
2617379311	2617379311	flavonoid-responsive sensor histidine kinase NodV	NodV	Ga0061099_101338	1, 604	2657055817	flavonoid-responsive sensor histidine kinase NodV	Ga0075230_16119	1, 605	B. arachidis LMG 26795	85.6	1051.2	0
2617379499	2617379499	nodulation protein NolW	NolW	Ga0061099_101823	11, 231	2657053857	nodulation protein NolW	Ga0075230_12935	1, 223	B. arachidis LMG 26795	73.5	333.2	0
2617379500	2617379500	nodulation protein NolT	NolT	Ga0061099_101824	1, 260	2657053856	nodulation protein NolT	Ga0075230_12934	25, 285	B. arachidis LMG 26795	74.2	351.3	0
2617379501	2617379501	nodulation protein NolU	NolU	Ga0061099_101825	5, 210	2657053855	nodulation protein NolU	Ga0075230_12933	1, 206	B. arachidis LMG 26795	66.5	264.6	0
2617379502	2617379502	nodulation protein NolV	NolV	Ga0061099_101826	1, 203	2657053854	nodulation protein NolV	Ga0075230_12932	1, 203	B. arachidis LMG 26795	63.5	269.6	0
2617376033	2617376033	efflux transporter, outer membrane factor (OMF) lipoprotein, NodT family	NodT	Ga0061099_100563	1, 464	2657052271	efflux transporter, outer membrane factor (OMF) lipoprotein, NodT family	Ga0075230_11737	10, 473	B. arachidis LMG 26795	92.9	838.2	0
2617379337	2617379337	beta-1,4-N-acetylglucosamine oligosaccharide 6-O-carbamoyltransferase NodU	NodU	Ga0061099_10148	1, 569	2657052962	beta-1,4-N-acetylglucosamine oligosaccharide 6-O-carbamoyltransferase NodU	Ga0075230_12211	1, 569	B. arachidis LMG 26795	90.5	1068.5	0
2617379348	2617379348	nodulation protein NolY	NolY	Ga0061099_101419	1, 120	2657052975	nodulation protein NolY	Ga0075230_12224	1, 125	B. arachidis LMG 26795	72.8	169.1	8.3e-43
2617379345	2617379345	nodulation repressor NolA	NolA	Ga0061099_101416	1, 237	2657052971	nodulation repressor NolA	Ga0075230_12220	1, 237	B. arachidis LMG 26795	90.3	426.4	0
2617379344	2617379344	transcriptional regulator NodD2	NodD2	Ga0061099_101415	1, 329	2657052969	transcriptional regulator NodD2	Ga0075230_12218	1, 329	B. arachidis LMG 26795	78.7	508.4	0
2617379343	2617379343	transcriptional regulator NodD	NodD	Ga0061099_101414	1, 314	2657052968	transcriptional regulator NodD	Ga0075230_12217	1, 314	B. arachidis LMG 26795	92.4	580.1	0
2617379341	2617379341	beta-1,4-N-acetylglucosamine oligosaccharide N-acyltransferase NodA	NodA	Ga0061099_101412	1, 210	2657052966	beta-1,4-N-acetylglucosamine oligosaccharide N-acyltransferase NodA	Ga0075230_12215	1, 210	B. arachidis LMG 26795	84.8	362.1	0
2617379340	2617379340	beta-1,4-N-acetylglucosamine oligosaccharide deacetylase NodB	NodB	Ga0061099_101411	22, 233	2657052965	beta-1,4-N-acetylglucosamine oligosaccharide deacetylase NodB	Ga0075230_12214	8, 219	B. arachidis LMG 26795	85.8	383.3	0
2617379339	2617379339	beta-1,4-N-acetylglucosaminyltransferase NodC	NodC	Ga0061099_101410	1, 458	2657052964	beta-1,4-N-acetylglucosaminyltransferase NodC	Ga0075230_12213	1, 458	B. arachidis LMG 26795	85.6	773.5	0
2617379338	2617379338	beta-1,4-N-acetylglucosamine oligosaccharide N-methyltransferase NodS	NodS	Ga0061099_10149	4, 208	2657052963	beta-1,4-N-acetylglucosamine oligosaccharide N-methyltransferase NodS	Ga0075230_12212	4, 208	B. arachidis LMG 26795	87.8	356.7	0
2617379336	2617379336	nodulation factor export ABC transporter ATP-binding protein NodI	NodI	Ga0061099_10147	3, 306	2657052961	nodulation factor export ABC transporter ATP-binding protein NodI	Ga0075230_12210	1, 304	B. arachidis LMG 26795	91.4	553.1	0
2617379335	2617379335	nodulation factor export ABC transporter transmembrane subunit NodJ	NodJ	Ga0061099_10146	1, 262	2657052960	nodulation factor export ABC transporter transmembrane subunit NodJ	Ga0075230_1229	1, 262	B. arachidis LMG 26795	89.7	464.2	0
2617379333	2617379333	beta-1,4-N-acetylglucosamine oligosaccharide alpha-1,6-L-fucosyltransferase NodZ	NodZ	Ga0061099_10144	1, 328	2657052958	beta-1,4-N-acetylglucosamine oligosaccharide alpha-1,6-L-fucosyltransferase NodZ	Ga0075230_1227	1, 328	B. arachidis LMG 26795	86.6	605.1	0
2617379629	2617379629	fucosyl-beta-1,4-N-acetylglucosamine oligosaccharide 2-O-methyltransferase NoeI	NoeI	Ga0061099_10223	1, 214	2657054874	fucosyl-beta-1,4-N-acetylglucosamine oligosaccharide 2-O-methyltransferase NoeI	Ga0075230_14119	6, 219	B. arachidis LMG 26795	92.1	413.7	0
2617379312	2617379312	two-component regulator NodW	NodW	Ga0061099_101339	31, 227	2596849252	two-component regulator NodW	IQ17DRAFT_07467	1, 197	B. daqingense CGMCC 1.10947	92.4	351.3	0
2617379311	2617379311	flavonoid-responsive sensor histidine kinase NodV	NodV	Ga0061099_101338	4, 889	2596849253	flavonoid-responsive sensor histidine kinase NodV	IQ17DRAFT_07468	3, 888	B. daqingense CGMCC 1.10947	87.9	1564.3	0
2617379499	2617379499	nodulation protein NolW	NolW	Ga0061099_101823	1, 231	2596849158	nodulation protein NolW	IQ17DRAFT_07373	1, 230	B. daqingense CGMCC 1.10947	87.9	399.8	0
2617379500	2617379500	nodulation protein NolT	NolT	Ga0061099_101824	1, 262	2596849159	nodulation protein NolT	IQ17DRAFT_07374	25, 287	B. daqingense CGMCC 1.10947	91.3	451.1	0
2617379501	2617379501	nodulation protein NolU	NolU	Ga0061099_101825	2, 210	2596849160	nodulation protein NolU	IQ17DRAFT_07375	4, 212	B. daqingense CGMCC 1.10947	88.5	360.9	0
2617379502	2617379502	nodulation protein NolV	NolV	Ga0061099_101826	1, 206	2596849161	nodulation protein NolV	IQ17DRAFT_07376	1, 206	B. daqingense CGMCC 1.10947	91.3	370.5	0
2617376033	2617376033	efflux transporter, outer membrane factor (OMF) lipoprotein, NodT family	NodT	Ga0061099_100563	2, 464	2596845127	efflux transporter, outer membrane factor (OMF) lipoprotein, NodT family	IQ17DRAFT_03334	7, 469	B. daqingense CGMCC 1.10947	96.3	859.8	0
2617379337	2617379337	beta-1,4-N-acetylglucosamine oligosaccharide 6-O-carbamoyltransferase NodU	NodU	Ga0061099_10148	1, 569	2596848417	beta-1,4-N-acetylglucosamine oligosaccharide 6-O-carbamoyltransferase NodU	IQ17DRAFT_06629	1, 569	B. daqingense CGMCC 1.10947	92.1	1080.5	0
2617379348	2617379348	nodulation protein NolY	NolY	Ga0061099_101419	1, 120	2596848407	nodulation protein NolY	IQ17DRAFT_06619	1, 120	B. daqingense CGMCC 1.10947	88.3	203.8	0
2617379345	2617379345	nodulation repressor NolA	NolA	Ga0061099_101416	27, 237	2596848410	nodulation repressor NolA	IQ17DRAFT_06622	1, 211	B. daqingense CGMCC 1.10947	92.4	381.3	0
2617379344	2617379344	transcriptional regulator NodD2	NodD2	Ga0061099_101415	1, 330	2596848411	transcriptional regulator NodD2	IQ17DRAFT_06623	1, 330	B. daqingense CGMCC 1.10947	84.2	546.2	0
2617379343	2617379343	transcriptional regulator NodD	NodD	Ga0061099_101414	1, 314	2596848412	transcriptional regulator NodD	IQ17DRAFT_06624	1, 314	B. daqingense CGMCC 1.10947	95.9	598.6	0
2617379341	2617379341	beta-1,4-N-acetylglucosamine oligosaccharide N-acyltransferase NodA	NodA	Ga0061099_101412	1, 210	2596848414	beta-1,4-N-acetylglucosamine oligosaccharide N-acyltransferase NodA	IQ17DRAFT_06626	1, 210	B. daqingense CGMCC 1.10947	90.5	379.4	0
2617379340	2617379340	beta-1,4-N-acetylglucosamine oligosaccharide deacetylase NodB	NodB	Ga0061099_101411	15, 233	2596848415	beta-1,4-N-acetylglucosamine oligosaccharide deacetylase NodB	IQ17DRAFT_06627	1, 219	B. daqingense CGMCC 1.10947	89	401.4	0
2617379339	2617379339	beta-1,4-N-acetylglucosaminyltransferase NodC	NodC	Ga0061099_101410	1, 424	2596848416	beta-1,4-N-acetylglucosaminyltransferase NodC	IQ17DRAFT_06628	1, 423	B. daqingense CGMCC 1.10947	91	758.4	0
2617379336	2617379336	nodulation factor export ABC transporter ATP-binding protein NodI	NodI	Ga0061099_10147	1, 306	2596848418	nodulation factor export ABC transporter ATP-binding protein NodI	IQ17DRAFT_06630	1, 306	B. daqingense CGMCC 1.10947	92.8	563.5	0
2617379335	2617379335	nodulation factor export ABC transporter transmembrane subunit NodJ	NodJ	Ga0061099_10146	1, 262	2596848419	nodulation factor export ABC transporter transmembrane subunit NodJ	IQ17DRAFT_06631	1, 262	B. daqingense CGMCC 1.10947	94.3	491.1	0
2617379333	2617379333	beta-1,4-N-acetylglucosamine oligosaccharide alpha-1,6-L-fucosyltransferase NodZ	NodZ	Ga0061099_10144	1, 328	2596848422	beta-1,4-N-acetylglucosamine oligosaccharide alpha-1,6-L-fucosyltransferase NodZ	IQ17DRAFT_06634	43, 370	B. daqingense CGMCC 1.10947	91.2	628.2	0
2617379629	2617379629	fucosyl-beta-1,4-N-acetylglucosamine oligosaccharide 2-O-methyltransferase NoeI	NoeI	Ga0061099_10223	1, 214	2596849327	fucosyl-beta-1,4-N-acetylglucosamine oligosaccharide 2-O-methyltransferase NoeI	IQ17DRAFT_07542	1, 214	B. daqingense CGMCC 1.10947	96.7	431	0
2617379312	2617379312	two-component regulator NodW	NodW	Ga0061099_101339	31, 227	2596983703	two-component regulator NodW	IQ16DRAFT_08696	1, 197	B. huanghuaihaiense CGMCC 1.10948	92.4	351.3	0
2617379311	2617379311	flavonoid-responsive sensor histidine kinase NodV	NodV	Ga0061099_101338	4, 889	2596983704	flavonoid-responsive sensor histidine kinase NodV	IQ16DRAFT_08697	3, 888	B. huanghuaihaiense CGMCC 1.10948	87.9	1564.3	0
2617379499	2617379499	nodulation protein NolW	NolW	Ga0061099_101823	1, 231	2596983603	nodulation protein NolW	IQ16DRAFT_08596	1, 230	B. huanghuaihaiense CGMCC 1.10948	88.3	401.7	0
2617379500	2617379500	nodulation protein NolT	NolT	Ga0061099_101824	1, 262	2596983602	nodulation protein NolT	IQ16DRAFT_08595	25, 287	B. huanghuaihaiense CGMCC 1.10948	91.3	451.1	0
2617379501	2617379501	nodulation protein NolU	NolU	Ga0061099_101825	2, 210	2596983601	nodulation protein NolU	IQ16DRAFT_08594	4, 212	B. huanghuaihaiense CGMCC 1.10948	88.5	360.9	0
2617379502	2617379502	nodulation protein NolV	NolV	Ga0061099_101826	1, 206	2596983600	nodulation protein NolV	IQ16DRAFT_08593	1, 206	B. huanghuaihaiense CGMCC 1.10948	91.3	370.5	0
2617376033	2617376033	efflux transporter, outer membrane factor (OMF) lipoprotein, NodT family	NodT	Ga0061099_100563	12, 464	2596979084	efflux transporter, outer membrane factor (OMF) lipoprotein, NodT family	IQ16DRAFT_04070	1, 453	B. huanghuaihaiense CGMCC 1.10948	92.5	813.5	0
2617379337	2617379337	beta-1,4-N-acetylglucosamine oligosaccharide 6-O-carbamoyltransferase NodU	NodU	Ga0061099_10148	1, 569	2596982407	beta-1,4-N-acetylglucosamine oligosaccharide 6-O-carbamoyltransferase NodU	IQ16DRAFT_07400	1, 569	B. huanghuaihaiense CGMCC 1.10948	91.9	1078.5	0
2617379348	2617379348	nodulation protein NolY	NolY	Ga0061099_101419	1, 120	2596982417	nodulation protein NolY	IQ16DRAFT_07410	1, 120	B. huanghuaihaiense CGMCC 1.10948	88.3	203.8	0
2617379345	2617379345	nodulation repressor NolA	NolA	Ga0061099_101416	27, 237	2596982414	nodulation repressor NolA	IQ16DRAFT_07407	1, 211	B. huanghuaihaiense CGMCC 1.10948	92.4	381.3	0
2617379344	2617379344	transcriptional regulator NodD2	NodD2	Ga0061099_101415	1, 330	2596982413	transcriptional regulator NodD2	IQ16DRAFT_07406	1, 330	B. huanghuaihaiense CGMCC 1.10948	84.2	546.2	0
2617379343	2617379343	transcriptional regulator NodD	NodD	Ga0061099_101414	1, 314	2596982412	transcriptional regulator NodD	IQ16DRAFT_07405	1, 314	B. huanghuaihaiense CGMCC 1.10948	95.9	598.6	0
2617379341	2617379341	beta-1,4-N-acetylglucosamine oligosaccharide N-acyltransferase NodA	NodA	Ga0061099_101412	1, 210	2596982410	beta-1,4-N-acetylglucosamine oligosaccharide N-acyltransferase NodA	IQ16DRAFT_07403	1, 210	B. huanghuaihaiense CGMCC 1.10948	90.5	379.4	0
2617379340	2617379340	beta-1,4-N-acetylglucosamine oligosaccharide deacetylase NodB	NodB	Ga0061099_101411	15, 233	2596982409	beta-1,4-N-acetylglucosamine oligosaccharide deacetylase NodB	IQ16DRAFT_07402	1, 219	B. huanghuaihaiense CGMCC 1.10948	89	401.4	0
2617379339	2617379339	beta-1,4-N-acetylglucosaminyltransferase NodC	NodC	Ga0061099_101410	1, 424	2596982408	beta-1,4-N-acetylglucosaminyltransferase NodC	IQ16DRAFT_07401	1, 423	B. huanghuaihaiense CGMCC 1.10948	91	758.4	0
2617379336	2617379336	nodulation factor export ABC transporter ATP-binding protein NodI	NodI	Ga0061099_10147	1, 306	2596982406	nodulation factor export ABC transporter ATP-binding protein NodI	IQ16DRAFT_07399	1, 306	B. huanghuaihaiense CGMCC 1.10948	92.8	563.5	0
2617379335	2617379335	nodulation factor export ABC transporter transmembrane subunit NodJ	NodJ	Ga0061099_10146	1, 262	2596982405	nodulation factor export ABC transporter transmembrane subunit NodJ	IQ16DRAFT_07398	1, 262	B. huanghuaihaiense CGMCC 1.10948	95	495.7	0
2617379333	2617379333	beta-1,4-N-acetylglucosamine oligosaccharide alpha-1,6-L-fucosyltransferase NodZ	NodZ	Ga0061099_10144	1, 328	2596982402	beta-1,4-N-acetylglucosamine oligosaccharide alpha-1,6-L-fucosyltransferase NodZ	IQ16DRAFT_07395	43, 370	B. huanghuaihaiense CGMCC 1.10948	91.2	628.2	0
2617379629	2617379629	fucosyl-beta-1,4-N-acetylglucosamine oligosaccharide 2-O-methyltransferase NoeI	NoeI	Ga0061099_10223	1, 214	2596982382	fucosyl-beta-1,4-N-acetylglucosamine oligosaccharide 2-O-methyltransferase NoeI	IQ16DRAFT_07375	1, 214	B. huanghuaihaiense CGMCC 1.10948	96.3	428.7	0
2617379312	2617379312	two-component regulator NodW	NodW	Ga0061099_101339	31, 227	2513880411	two-component regulator NodW	A3AQDRAFT_08174	1, 197	B. japonicum USDA 4	92.4	351.3	0
2617379311	2617379311	flavonoid-responsive sensor histidine kinase NodV	NodV	Ga0061099_101338	4, 889	2513880412	flavonoid-responsive sensor histidine kinase NodV	A3AQDRAFT_08175	3, 888	B. japonicum USDA 4	87.9	1564.3	0
2617379499	2617379499	nodulation protein NolW	NolW	Ga0061099_101823	1, 231	2513880335	nodulation protein NolW	A3AQDRAFT_08098	1, 230	B. japonicum USDA 4	88.3	401.7	0
2617379500	2617379500	nodulation protein NolT	NolT	Ga0061099_101824	1, 262	2513880336	nodulation protein NolT	A3AQDRAFT_08099	25, 287	B. japonicum USDA 4	91.3	451.1	0
2617379501	2617379501	nodulation protein NolU	NolU	Ga0061099_101825	2, 210	2513880337	nodulation protein NolU	A3AQDRAFT_08100	4, 212	B. japonicum USDA 4	88.5	360.9	0
2617379502	2617379502	nodulation protein NolV	NolV	Ga0061099_101826	1, 206	2513880338	nodulation protein NolV	A3AQDRAFT_08101	1, 206	B. japonicum USDA 4	91.3	370.5	0
2617376033	2617376033	efflux transporter, outer membrane factor (OMF) lipoprotein, NodT family	NodT	Ga0061099_100563	1, 464	2513872526	efflux transporter, outer membrane factor (OMF) lipoprotein, NodT family	A3AQDRAFT_00275	1, 464	B. japonicum USDA 4	97.2	865.5	0
2617379337	2617379337	beta-1,4-N-acetylglucosamine oligosaccharide 6-O-carbamoyltransferase NodU	NodU	Ga0061099_10148	1, 569	2513879442	beta-1,4-N-acetylglucosamine oligosaccharide 6-O-carbamoyltransferase NodU	A3AQDRAFT_07202	1, 569	B. japonicum USDA 4	92.1	1080.5	0
2617379348	2617379348	nodulation protein NolY	NolY	Ga0061099_101419	1, 120	2513879452	nodulation protein NolY	A3AQDRAFT_07212	1, 120	B. japonicum USDA 4	88.3	203.8	0
2617379345	2617379345	nodulation repressor NolA	NolA	Ga0061099_101416	27, 237	2513879449	nodulation repressor NolA	A3AQDRAFT_07209	1, 211	B. japonicum USDA 4	92.4	381.3	0
2617379344	2617379344	transcriptional regulator NodD2	NodD2	Ga0061099_101415	1, 330	2513879448	transcriptional regulator NodD2	A3AQDRAFT_07208	1, 330	B. japonicum USDA 4	84.2	546.2	0
2617379343	2617379343	transcriptional regulator NodD	NodD	Ga0061099_101414	1, 314	2513879447	transcriptional regulator NodD	A3AQDRAFT_07207	1, 314	B. japonicum USDA 4	95.5	597.4	0
2617379341	2617379341	beta-1,4-N-acetylglucosamine oligosaccharide N-acyltransferase NodA	NodA	Ga0061099_101412	1, 210	2513879445	beta-1,4-N-acetylglucosamine oligosaccharide N-acyltransferase NodA	A3AQDRAFT_07205	1, 210	B. japonicum USDA 4	90.5	379.4	0
2617379340	2617379340	beta-1,4-N-acetylglucosamine oligosaccharide deacetylase NodB	NodB	Ga0061099_101411	15, 233	2513879444	beta-1,4-N-acetylglucosamine oligosaccharide deacetylase NodB	A3AQDRAFT_07204	1, 219	B. japonicum USDA 4	89	401.4	0
2617379339	2617379339	beta-1,4-N-acetylglucosaminyltransferase NodC	NodC	Ga0061099_101410	1, 424	2513879443	beta-1,4-N-acetylglucosaminyltransferase NodC	A3AQDRAFT_07203	1, 423	B. japonicum USDA 4	91	758.4	0
2617379338	2617379338	beta-1,4-N-acetylglucosamine oligosaccharide N-methyltransferase NodS	NodS	Ga0061099_10149	1, 208	724	beta-1,4-N-acetylglucosamine oligosaccharide N-methyltransferase NodS	A3AQDRAFT_07202a	1, 208	B. japonicum USDA 4	87	369.8	0
2617379336	2617379336	nodulation factor export ABC transporter ATP-binding protein NodI	NodI	Ga0061099_10147	1, 306	2513879441	nodulation factor export ABC transporter ATP-binding protein NodI	A3AQDRAFT_07201	1, 306	B. japonicum USDA 4	92.8	563.5	0
2617379335	2617379335	nodulation factor export ABC transporter transmembrane subunit NodJ	NodJ	Ga0061099_10146	1, 262	2513879440	nodulation factor export ABC transporter transmembrane subunit NodJ	A3AQDRAFT_07200	1, 262	B. japonicum USDA 4	95	495.7	0
2617379333	2617379333	beta-1,4-N-acetylglucosamine oligosaccharide alpha-1,6-L-fucosyltransferase NodZ	NodZ	Ga0061099_10144	1, 328	2513879437	beta-1,4-N-acetylglucosamine oligosaccharide alpha-1,6-L-fucosyltransferase NodZ	A3AQDRAFT_07197	43, 370	B. japonicum USDA 4	91.2	628.2	0
2617379629	2617379629	fucosyl-beta-1,4-N-acetylglucosamine oligosaccharide 2-O-methyltransferase NoeI	NoeI	Ga0061099_10223	1, 214	2513880102	fucosyl-beta-1,4-N-acetylglucosamine oligosaccharide 2-O-methyltransferase NoeI	A3AQDRAFT_07863	1, 214	B. japonicum USDA 4	96.7	431	0
2617379312	2617379312	two-component regulator NodW	NodW	Ga0061099_101339	31, 227	2513670621	two-component regulator NodW	YUIDRAFT_08655	1, 197	B. japonicum USDA 6	92.4	351.3	0
2617379311	2617379311	flavonoid-responsive sensor histidine kinase NodV	NodV	Ga0061099_101338	4, 889	2513670622	flavonoid-responsive sensor histidine kinase NodV	YUIDRAFT_08656	3, 888	B. japonicum USDA 6	87.9	1564.3	0
2617379499	2617379499	nodulation protein NolW	NolW	Ga0061099_101823	1, 231	2513670537	nodulation protein NolW	YUIDRAFT_08571	1, 230	B. japonicum USDA 6	88.3	401.7	0
2617379500	2617379500	nodulation protein NolT	NolT	Ga0061099_101824	1, 262	2513670536	nodulation protein NolT	YUIDRAFT_08570	25, 287	B. japonicum USDA 6	91.3	451.1	0
2617379501	2617379501	nodulation protein NolU	NolU	Ga0061099_101825	2, 210	2513670535	nodulation protein NolU	YUIDRAFT_08569	4, 212	B. japonicum USDA 6	88.5	360.9	0
2617379502	2617379502	nodulation protein NolV	NolV	Ga0061099_101826	1, 206	2513670534	nodulation protein NolV	YUIDRAFT_08568	1, 206	B. japonicum USDA 6	91.3	370.5	0
2617376033	2617376033	efflux transporter, outer membrane factor (OMF) lipoprotein, NodT family	NodT	Ga0061099_100563	2, 464	2513662515	efflux transporter, outer membrane factor (OMF) lipoprotein, NodT family	YUIDRAFT_00531	21, 483	B. japonicum USDA 6	92.9	837.8
2617379337	2617379337	beta-1,4-N-acetylglucosamine oligosaccharide 6-O-carbamoyltransferase NodU	NodU	Ga0061099_10148	1, 569	2513670243	beta-1,4-N-acetylglucosamine oligosaccharide 6-O-carbamoyltransferase NodU	YUIDRAFT_08275	1, 569	B. japonicum USDA 6	92.1	1080.5	0
2617379348	2617379348	nodulation protein NolY	NolY	Ga0061099_101419	1, 120	2513670220	nodulation protein NolY	YUIDRAFT_08252	1, 120	B. japonicum USDA 6	88.3	203.8	0
2617379345	2617379345	nodulation repressor NolA	NolA	Ga0061099_101416	27, 237	2513670217	nodulation repressor NolA	YUIDRAFT_08249	1, 211	B. japonicum USDA 6	92.4	381.3	0
2617379344	2617379344	transcriptional regulator NodD2	NodD2	Ga0061099_101415	1, 330	2513670216	transcriptional regulator NodD2	YUIDRAFT_08248	1, 330	B. japonicum USDA 6	84.2	546.2	0
2617379343	2617379343	transcriptional regulator NodD	NodD	Ga0061099_101414	37, 314	2513670215	transcriptional regulator NodD	YUIDRAFT_08247	1, 278	B. japonicum USDA 6	95.7	534.6	0
2617379341	2617379341	beta-1,4-N-acetylglucosamine oligosaccharide N-acyltransferase NodA	NodA	Ga0061099_101412	1, 210	2513670240	beta-1,4-N-acetylglucosamine oligosaccharide N-acyltransferase NodA	YUIDRAFT_08272	1, 210	B. japonicum USDA 6	90.5	379.4	0
2617379340	2617379340	beta-1,4-N-acetylglucosamine oligosaccharide deacetylase NodB	NodB	Ga0061099_101411	15, 233	2513670241	beta-1,4-N-acetylglucosamine oligosaccharide deacetylase NodB	YUIDRAFT_08273	1, 219	B. japonicum USDA 6	89	401.4	0
2617379339	2617379339	beta-1,4-N-acetylglucosaminyltransferase NodC	NodC	Ga0061099_101410	1, 424	2513670242	beta-1,4-N-acetylglucosaminyltransferase NodC	YUIDRAFT_08274	1, 423	B. japonicum USDA 6	91	758.4	0
2617379338	2617379338	beta-1,4-N-acetylglucosamine oligosaccharide N-methyltransferase NodS	NodS	Ga0061099_10149	1, 208	734	beta-1,4-N-acetylglucosamine oligosaccharide N-methyltransferase NodS	YUIDRAFT_08274a	1, 208	B. japonicum USDA 6	87	369.8	0
2617379336	2617379336	nodulation factor export ABC transporter ATP-binding protein NodI	NodI	Ga0061099_10147	1, 306	2513670244	nodulation factor export ABC transporter ATP-binding protein NodI	YUIDRAFT_08276	1, 306	B. japonicum USDA 6	92.8	563.5	0
2617379335	2617379335	nodulation factor export ABC transporter transmembrane subunit NodJ	NodJ	Ga0061099_10146	1, 262	2513670245	nodulation factor export ABC transporter transmembrane subunit NodJ	YUIDRAFT_08277	1, 262	B. japonicum USDA 6	95	495.7	0
2617379333	2617379333	beta-1,4-N-acetylglucosamine oligosaccharide alpha-1,6-L-fucosyltransferase NodZ	NodZ	Ga0061099_10144	1, 328	2513670248	beta-1,4-N-acetylglucosamine oligosaccharide alpha-1,6-L-fucosyltransferase NodZ	YUIDRAFT_08280	43, 370	B. japonicum USDA 6	91.2	628.2	0
	2617379629	fucosyl-beta-1,4-N-acetylglucosamine oligosaccharide 2-O-methyltransferase NoeI	NoeI	Ga0061099_10223	1, 214	2513669170	fucosyl-beta-1,4-N-acetylglucosamine oligosaccharide 2-O-methyltransferase NoeI	YUIDRAFT_07202	1, 214	B. japonicum USDA 6	96.3	428.7	0
2617379312	2617379312	two-component regulator NodW	NodW	Ga0061099_101339	1, 227	2669917912	two-component regulator NodW	Ga0112634_107362	1, 226	B. liaoningense CCBAU 05525	89.9	386.3	0
2617379311	2617379311	flavonoid-responsive sensor histidine kinase NodV	NodV	Ga0061099_101338	147, 889	2669917913	flavonoid-responsive sensor histidine kinase NodV	Ga0112634_107363	1, 743	B. liaoningense CCBAU 05525	87.8	1321.2	0
2617379499	2617379499	nodulation protein NolW	NolW	Ga0061099_101823	1, 231	2669917958	nodulation protein NolW	Ga0112634_107523	1, 230	B. liaoningense CCBAU 05525	88.3	401.7	0
2617379500	2617379500	nodulation protein NolT	NolT	Ga0061099_101824	1, 262	2669917959	nodulation protein NolT	Ga0112634_107524	25, 287	B. liaoningense CCBAU 05525	91.7	453.4	0
2617379501	2617379501	nodulation protein NolU	NolU	Ga0061099_101825	2, 210	2669917960	nodulation protein NolU	Ga0112634_107525	4, 212	B. liaoningense CCBAU 05525	88.5	360.9	0
2617379502	2617379502	nodulation protein NolV	NolV	Ga0061099_101826	1, 206	2669917961	nodulation protein NolV	Ga0112634_107526	1, 206	B. liaoningense CCBAU 05525	91.7	371.7	0
2617376033	2617376033	efflux transporter, outer membrane factor (OMF) lipoprotein, NodT family	NodT	Ga0061099_100563	1, 464	2669915068	efflux transporter, outer membrane factor (OMF) lipoprotein, NodT family	Ga0112634_1042816	20, 483	B. liaoningense CCBAU 05525	96.1	854.4	0
2617379337	2617379337	beta-1,4-N-acetylglucosamine oligosaccharide 6-O-carbamoyltransferase NodU	NodU	Ga0061099_10148	1, 569	2669916949	beta-1,4-N-acetylglucosamine oligosaccharide 6-O-carbamoyltransferase NodU	Ga0112634_106167	1, 569	B. liaoningense CCBAU 05525	91.7	1074.3	0
2617379348	2617379348	nodulation protein NolY	NolY	Ga0061099_101419	1, 120	2669916939	nodulation protein NolY	Ga0112634_106141	1, 120	B. liaoningense CCBAU 05525	88.3	203.8	0
2617379345	2617379345	nodulation repressor NolA	NolA	Ga0061099_101416	27, 237	2669916942	nodulation repressor NolA	Ga0112634_106153	1, 211	B. liaoningense CCBAU 05525	91.9	379	0
2617379344	2617379344	transcriptional regulator NodD2	NodD2	Ga0061099_101415	1, 330	2669916943	transcriptional regulator NodD2	Ga0112634_106161	1, 330	B. liaoningense CCBAU 05525	83.9	543.9	0
2617379343	2617379343	transcriptional regulator NodD	NodD	Ga0061099_101414	1, 314	2669916944	transcriptional regulator NodD	Ga0112634_106162	1, 314	B. liaoningense CCBAU 05525	95.9	598.6	0
2617379341	2617379341	beta-1,4-N-acetylglucosamine oligosaccharide N-acyltransferase NodA	NodA	Ga0061099_101412	1, 210	2669916946	beta-1,4-N-acetylglucosamine oligosaccharide N-acyltransferase NodA	Ga0112634_106164	1, 210	B. liaoningense CCBAU 05525	90	377.9	0
2617379340	2617379340	beta-1,4-N-acetylglucosamine oligosaccharide deacetylase NodB	NodB	Ga0061099_101411	15, 233	2669916947	beta-1,4-N-acetylglucosamine oligosaccharide deacetylase NodB	Ga0112634_106165	1, 219	B. liaoningense CCBAU 05525	89	401.4	0
2617379339	2617379339	beta-1,4-N-acetylglucosaminyltransferase NodC	NodC	Ga0061099_101410	1, 424	2669916948	beta-1,4-N-acetylglucosaminyltransferase NodC	Ga0112634_106166	1, 423	B. liaoningense CCBAU 05525	91	758.4	0
2617379336	2617379336	nodulation factor export ABC transporter ATP-binding protein NodI	NodI	Ga0061099_10147	1, 306	2669916950	nodulation factor export ABC transporter ATP-binding protein NodI	Ga0112634_106168	1, 306	B. liaoningense CCBAU 05525	92.8	563.5	0
2617379335	2617379335	nodulation factor export ABC transporter transmembrane subunit NodJ	NodJ	Ga0061099_10146	1, 262	2669916951	nodulation factor export ABC transporter transmembrane subunit NodJ	Ga0112634_106169	1, 262	B. liaoningense CCBAU 05525	95	495.7	0
2617379333	2617379333	beta-1,4-N-acetylglucosamine oligosaccharide alpha-1,6-L-fucosyltransferase NodZ	NodZ	Ga0061099_10144	1, 328	2669916957	beta-1,4-N-acetylglucosamine oligosaccharide alpha-1,6-L-fucosyltransferase NodZ	Ga0112634_1061615	43, 370	B. liaoningense CCBAU 05525	91.2	628.2	0
2617379629	2617379629	fucosyl-beta-1,4-N-acetylglucosamine oligosaccharide 2-O-methyltransferase NoeI	NoeI	Ga0061099_10223	1, 214	2669918448	fucosyl-beta-1,4-N-acetylglucosamine oligosaccharide 2-O-methyltransferase NoeI	Ga0112634_108722	1, 214	B. liaoningense CCBAU 05525	96.3	428.7	0
Nitrogen fixation genes
CCBAU10071Gene ID		Query (CCBAU 10071)Gene Name	Gene symbole	Query Locus Tag	Query Coordinates	Reference Gene ID	Reference Gene Name	Reference Locus Tag	reference Coordinates	Reference Genome	Percent Identity	Bit Score	E-value
2617379283	2617379283	Mo-nitrogenase MoFe protein subunit NifD precursor	nifD	Ga0061099_101310	1, 500	2688593863	Mo-nitrogenase MoFe protein subunit NifD precursor	Ga0133328_117660	1, 500	B. diazoefficiens USDA 110	96.8	1007.7	0
2617379282	2617379282	Mo-nitrogenase MoFe protein subunit NifK	nifK	Ga0061099_10139	1, 518	2688593862	Mo-nitrogenase MoFe protein subunit NifK	Ga0133328_117659	1, 518	B. diazoefficiens USDA 110	97.1	1038.1	0
2617379281	2617379281	nitrogenase molybdenum-cofactor synthesis protein NifE	nifE	Ga0061099_10138	1, 547	2688593861	nitrogenase molybdenum-cofactor synthesis protein NifE	Ga0133328_117658	1, 547	B. diazoefficiens USDA 110	90.5	992.6	0
2617379280	2617379280	nitrogenase molybdenum-iron protein NifN	nifN	Ga0061099_10137	1, 469	2688593860	nitrogenase molybdenum-iron protein NifN	Ga0133328_117657	1, 469	B. diazoefficiens USDA 110	87.4	830.1	0
2617379279	2617379279	nitrogen fixation protein NifX	nifX	Ga0061099_10136	1, 131	2688593859	nitrogen fixation protein NifX	Ga0133328_117656	1, 131	B. diazoefficiens USDA 110	89.3	237.7	0
2617379278	2617379278	probable nitrogen fixation protein		Ga0061099_10135	1, 154	2688593858	probable nitrogen fixation protein	Ga0133328_117655	1, 154	B. diazoefficiens USDA 110	85.1	270	0
2617379980	2617379980	nitrogen fixation protein NifT	nifT	Ga0061099_104110	1, 73	2688593850	nitrogen fixation protein NifT	Ga0133328_117647	1, 74	B. diazoefficiens USDA 110	86.5	134	1.7e-32
2617379979	2617379979	nitrogen fixation protein NifB	nifB	Ga0061099_10419	3, 517	2688593849	nitrogen fixation protein NifB	Ga0133328_117646	11, 527	B. diazoefficiens USDA 110	86	907.5	0
2617379977	2617379977	nitrogen fixation protein NifZ	nifZ	Ga0061099_10417	1, 104	2688593847	nitrogen fixation protein NifZ	Ga0133328_117644	1, 104	B. diazoefficiens USDA 110	88.5	189.1	0
2617379976		nitrogen fixation protein NifZ	nifZ	Ga0061098_1005274	1, 388					B. diazoefficiens USDA 110
2617379895	2617379895	Mo-nitrogenase iron protein subunit NifH	nifH	Ga0061099_10364	1, 294	2688593839	Mo-nitrogenase iron protein subunit NifH	Ga0133328_117636	1, 294	B. diazoefficiens USDA 110	98	568.2	0
2617379896	2617379896	nitrogen fixation protein NifQ	nifQ	Ga0061099_10365	15, 271	2688593838	nitrogen fixation protein NifQ	Ga0133328_117635	1, 258	B. diazoefficiens USDA 110	74	380.2	0
2617379897		homocitrate synthase NifV	nifV							B. diazoefficiens USDA 110
2617372906	2617372906	Nitrogen fixation protein FixH	fixH	Ga0061099_1001455	1, 161	2688592847	Nitrogen fixation protein FixH	Ga0133328_116643	1, 161	B. diazoefficiens USDA 110	90.1	294.3	0
2617372914	2617372914	two-component system, LuxR family, sensor kinase FixL	FixL	Ga0061099_1001463	1, 505	2688592855	PAS/PAC sensor signal transduction histidine kinase	Ga0133328_116651	1, 505	B. diazoefficiens USDA 110	84.2	838.6	0
2617372907	2617372907	cytochrome c oxidase accessory protein FixG	FixG	Ga0061099_1001456	1, 488	2688592848	cytochrome c oxidase accessory protein FixG	Ga0133328_116644	1, 488	B. diazoefficiens USDA 110	95.1	962.6	0
2617379899	2617379899	electron transfer flavoprotein alpha subunit apoprotein	fixB	Ga0061099_10368	1, 369	2688593835	electron transfer flavoprotein alpha subunit apoprotein	Ga0133328_117632	1, 369	B. diazoefficiens USDA 110	94.9	690.6	0
2617379900	2617379900	electron transfer flavoprotein-quinone oxidoreductase	fixC	Ga0061099_10369	1, 435	2688593834	electron transfer flavoprotein-quinone oxidoreductase	Ga0133328_117631	1, 435	B. diazoefficiens USDA 110	95.4	837	0
2617379901	2617379901	ferredoxin like protein	fixX	Ga0061099_103610	1, 98	2688593833	ferredoxin like protein	Ga0133328_117630	1, 98	B. diazoefficiens USDA 110	87.8	191.8	0
2617372917	2617372917	CRP/FNR family transcriptional regulator, nitrogen fixation regulation protein	fixK2	Ga0061099_1001466	1, 232	2688592858	transcriptional regulator, Crp/Fnr family	Ga0133328_116654	1, 232	B. diazoefficiens USDA 110	94	426.8	0
2617372915	2617372915	two component transcriptional regulator, LuxR family	fixJ	Ga0061099_1001464	1, 205	2688592856	two component transcriptional regulator, LuxR family	Ga0133328_116652	1, 205	B. diazoefficiens USDA 110	93.2	375.9	0
2617372914	2617372914	two-component system, LuxR family, sensor kinase FixL	FixL	Ga0061099_1001463	1, 505	2688592855	PAS/PAC sensor signal transduction histidine kinase	Ga0133328_116651	1, 505	B. diazoefficiens USDA 110	84.2	838.6	0
2617372911	2617372911	cytochrome c oxidase cbb3-type subunit 1	fixN	Ga0061099_1001460	1, 549	2688592852	cytochrome c oxidase cbb3-type subunit 1	Ga0133328_116648	1, 549	B. diazoefficiens USDA 110	97.1	1106.3	0
2617372910	2617372910	cytochrome c oxidase cbb3-type subunit 2	fixO	Ga0061099_1001459	1, 244	2688592851	cytochrome c oxidase cbb3-type subunit 2	Ga0133328_116647	1, 244	B. diazoefficiens USDA 110	91.8	471.1	0
2617372908	2617372908	cytochrome c oxidase cbb3-type subunit 3	fixP	Ga0061099_1001457	1, 291	2688592849	cytochrome c oxidase cbb3-type subunit 3	Ga0133328_116645	1, 290	B. diazoefficiens USDA 110	90	556.6	0
2617372907	2617372907	cytochrome c oxidase accessory protein FixG	FixG	Ga0061099_1001456	1, 488	2688592848	cytochrome c oxidase accessory protein FixG	Ga0133328_116644	1, 488	B. diazoefficiens USDA 110	95.1	962.6	0
2617372906	2617372906	Nitrogen fixation protein FixH	FixH	Ga0061099_1001455	1, 161	2688592847	Nitrogen fixation protein FixH	Ga0133328_116643	1, 161	B. diazoefficiens USDA 110	90.1	294.3	0
2617372905	2617372905	Cu2+-exporting ATPase	fixI	Ga0061099_1001454	1, 729	2688592846	Cu2+-exporting ATPase	Ga0133328_116642	1, 730	B. diazoefficiens USDA 110	94.9	1338.2	0
2617372904	2617372904	cytochrome oxidase maturation protein, cbb3-type	fixS	Ga0061099_1001453	1, 55	2688592845	cytochrome oxidase maturation protein, cbb3-type	Ga0133328_116641	1, 55	B. diazoefficiens USDA 110	98.2	111.7	6.8e-26
2617379332	2617379332	NAD(P)-dependent dehydrogenase, short-chain alcohol dehydrogenase family	fixR	Ga0061099_10143	1, 278	2688593623	NAD(P)-dependent dehydrogenase, short-chain alcohol dehydrogenase family	Ga0133328_117420	1, 278	B. diazoefficiens USDA 110	90.3	499.2	0
2617379331	2617379331	Nif-specific regulatory protein	nifA	Ga0061099_10142	1, 582	2688593622	Nif-specific regulatory protein	Ga0133328_117419	1, 582	B. diazoefficiens USDA 110	83.7	945.7	0
2617379330	2617379330	electron transfer flavoprotein beta subunit	fixA	Ga0061099_10141	1, 285	2688593621	electron transfer flavoprotein beta subunit	Ga0133328_117418	1, 285	B. diazoefficiens USDA 110	88.8	498.8	0
2617379283	2617379283	Mo-nitrogenase MoFe protein subunit NifD precursor	nifD	Ga0061099_101310	1, 500	2657053908	Mo-nitrogenase MoFe protein subunit NifD precursor	Ga0075230_12986	1, 500	B. arachidis LMG 26795	98.8	1017.7	0
2617379282	2617379282	Mo-nitrogenase MoFe protein subunit NifK	nifK	Ga0061099_10139	1, 518	2657053907	Mo-nitrogenase MoFe protein subunit NifK	Ga0075230_12985	1, 518	B. arachidis LMG 26795	95.8	1028.5	0
2617379281	2617379281	nitrogenase molybdenum-cofactor synthesis protein NifE	nifE	Ga0061099_10138	1, 547	2657053906	nitrogenase molybdenum-cofactor synthesis protein NifE	Ga0075230_12984	1, 548	B. arachidis LMG 26795	90.5	996.5	0
2617379280	2617379280	nitrogenase molybdenum-iron protein NifN	nifN	Ga0061099_10137	1, 468	2657053905	nitrogenase molybdenum-iron protein NifN	Ga0075230_12983	1, 468	B. arachidis LMG 26795	87.8	839	0
2617379279	2617379279	nitrogen fixation protein NifX	nifX	Ga0061099_10136	1, 131	2657053904	nitrogen fixation protein NifX	Ga0075230_12982	1, 131	B. arachidis LMG 26795	90.8	245.7	0
2617379278	2617379278	probable nitrogen fixation protein		Ga0061099_10135	1, 154	2657053903	probable nitrogen fixation protein	Ga0075230_12981	1, 154	B. arachidis LMG 26795	83.8	270	0
2617379980	2617379980	nitrogen fixation protein NifT	nifT	Ga0061099_104110	1, 73	2657053894	nitrogen fixation protein NifT	Ga0075230_12972	1, 74	B. arachidis LMG 26795	83.8	125.2	8.3e-30
2617379979	2617379979	nitrogen fixation protein NifB	nifB	Ga0061099_10419	1, 510	2657053893	nitrogen fixation protein NifB	Ga0075230_12971	3, 511	B. arachidis LMG 26795	84.5	887.5	0
2617379977	2617379977	nitrogen fixation protein NifZ	nifZ	Ga0061099_10417	1, 104	2657053891	nitrogen fixation protein NifZ	Ga0075230_12969	1, 104	B. arachidis LMG 26795	83.7	186.4	0
2617379976	2617379976	nitrogen fixation protein NifZ	nifZ	Ga0061099_10416	1, 75	2657053890	nitrogen fixation protein NifZ	Ga0075230_12968	1, 75	B. arachidis LMG 26795	70.7	113.6	2.7e-26
2617379895	2617379895	Mo-nitrogenase iron protein subunit NifH	nifH	Ga0061099_10364	1, 294	2657053881	Mo-nitrogenase iron protein subunit NifH	Ga0075230_12959	1, 294	B. arachidis LMG 26795	99.3	577	0
2617379896	2617379896	nitrogen fixation protein NifQ	nifQ	Ga0061099_10365	75, 268	2657053880	nitrogen fixation protein NifQ	Ga0075230_12958	1, 194	B. arachidis LMG 26795	89.2	347.4	0
2617379897		homocitrate synthase NifV	nifV	Ga0061099_10366	6, 388	2657053879	homocitrate synthase NifV	Ga0075230_12957	1, 383	B. arachidis LMG 26795	92.2	678.7	0
2617372914		two-component system, LuxR family, sensor kinase FixL	FixL	Ga0061099_1001463	1, 505	2657049395	PAS/PAC sensor signal transduction histidine kinase	Ga0075230_105243	1, 505	B. arachidis LMG 26795	82.8	826.6	0
2617372907		cytochrome c oxidase accessory protein FixG	FixG	Ga0061099_1001456	1, 488	2657049402	cytochrome c oxidase accessory protein FixG	Ga0075230_105250	1, 488	B. arachidis LMG 26795	93	949.1	0
2617379899	2617379899	electron transfer flavoprotein alpha subunit apoprotein	fixB	Ga0061099_10368	1, 369	2657053877	electron transfer flavoprotein alpha subunit apoprotein	Ga0075230_12955	1, 369	B. arachidis LMG 26795	95.7	696.4	0
2617379900	2617379900	electron transfer flavoprotein-quinone oxidoreductase	fixC	Ga0061099_10369	1, 435	2657053876	electron transfer flavoprotein-quinone oxidoreductase	Ga0075230_12954	1, 435	B. arachidis LMG 26795	95.4	836.6	0
2617379901	2617379901	ferredoxin like protein	fixX	Ga0061099_103610	1, 98	2657053875	ferredoxin like protein	Ga0075230_12953	1, 98	B. arachidis LMG 26795	86.7	189.9	0
2617372917	2617372917	CRP/FNR family transcriptional regulator, nitrogen fixation regulation protein	fixK2	Ga0061099_1001466	1, 232	2657049392	CRP/FNR family transcriptional regulator, nitrogen fixation regulation protein	Ga0075230_105240	1, 232	B. arachidis LMG 26795	93.5	426.8	0
2617372915	2617372915	two component transcriptional regulator, LuxR family	fixJ	Ga0061099_1001464	1, 205	2657049394	two component transcriptional regulator, LuxR family	Ga0075230_105242	1, 205	B. arachidis LMG 26795	90.7	366.7	0
2617372914	2617372914	two-component system, LuxR family, sensor kinase FixL	FixL	Ga0061099_1001463	1, 505	2657049395	PAS/PAC sensor signal transduction histidine kinase	Ga0075230_105243	1, 505	B. arachidis LMG 26795	82.8	826.6	0
2617372911	2617372911	cytochrome c oxidase cbb3-type subunit 1	fixN	Ga0061099_1001460	1, 549	2657049398	cytochrome c oxidase cbb3-type subunit 1	Ga0075230_105246	1, 549	B. arachidis LMG 26795	96.2	1099.3	0
2617372910	2617372910	cytochrome c oxidase cbb3-type subunit 2	fixO	Ga0061099_1001459	1, 244	2657049399	cytochrome c oxidase cbb3-type subunit 2	Ga0075230_105247	1, 244	B. arachidis LMG 26795	88.9	461.8	0
2617372908	2617372908	cytochrome c oxidase cbb3-type subunit 3	fixP	Ga0061099_1001457	1, 291	2657049401	cytochrome c oxidase cbb3-type subunit 3	Ga0075230_105249	1, 291	B. arachidis LMG 26795	85.9	536.2	0
2617372907	2617372907	cytochrome c oxidase accessory protein FixG	FixG	Ga0061099_1001456	1, 488	2657049402	cytochrome c oxidase accessory protein FixG	Ga0075230_105250	1, 488	B. arachidis LMG 26795	93	949.1	0
2617372906	2617372906	Nitrogen fixation protein FixH	FixH	Ga0061099_1001455	1, 161	2657049403	Nitrogen fixation protein FixH	Ga0075230_105251	1, 161	B. arachidis LMG 26795	88.2	288.5	0
2617372905	2617372905	Cu2+-exporting ATPase	fixI	Ga0061099_1001454	1, 728	2657049404	Cu2+-exporting ATPase	Ga0075230_105252	1, 729	B. arachidis LMG 26795	93.8	1320.4	0
2617372904	2617372904	cytochrome oxidase maturation protein, cbb3-type	fixS	Ga0061099_1001453	1, 55	2657049405	cytochrome oxidase maturation protein, cbb3-type	Ga0075230_105253	1, 55	B. arachidis LMG 26795	94.5	107.8	1e-24
2617379332	2617379332	NAD(P)-dependent dehydrogenase, short-chain alcohol dehydrogenase family	fixR	Ga0061099_10143	3, 278	2657052956	NAD(P)-dependent dehydrogenase, short-chain alcohol dehydrogenase family	Ga0075230_1225	3, 278	B. arachidis LMG 26795	87.3	483.8	0
2617379331	2617379331	Nif-specific regulatory protein	nifA	Ga0061099_10142	1, 582	2657052955	Nif-specific regulatory protein	Ga0075230_1224	1, 584	B. arachidis LMG 26795	81.8	923.3	0
2617379330	2617379330	electron transfer flavoprotein beta subunit	fixA	Ga0061099_10141	1, 280	2657052954	electron transfer flavoprotein beta subunit	Ga0075230_1223	1, 280	B. arachidis LMG 26795	91.1	500.7	0
2617379283	2617379283	Mo-nitrogenase MoFe protein subunit NifD precursor	nifD	Ga0061099_101310	1, 500	2596983308	Mo-nitrogenase MoFe protein subunit NifD precursor	IQ16DRAFT_08301	1, 500	B. huanghuaihaiense CGMCC 1.10948	96.6	1006.1	0
2617379282	2617379282	Mo-nitrogenase MoFe protein subunit NifK	nifK	Ga0061099_10139	1, 518	2596983307	Mo-nitrogenase MoFe protein subunit NifK	IQ16DRAFT_08300	1, 518	B. huanghuaihaiense CGMCC 1.10948	97.1	1038.1	0
2617379281	2617379281	nitrogenase molybdenum-cofactor synthesis protein NifE	nifE	Ga0061099_10138	1, 547	2596983306	nitrogenase molybdenum-cofactor synthesis protein NifE	IQ16DRAFT_08299	1, 547	B. huanghuaihaiense CGMCC 1.10948	90.5	992.6	0
2617379280	2617379280	nitrogenase molybdenum-iron protein NifN	nifN	Ga0061099_10137	1, 469	2596983305	nitrogenase molybdenum-iron protein NifN	IQ16DRAFT_08298	1, 469	B. huanghuaihaiense CGMCC 1.10948	87.4	830.1	0
2617379279	2617379279	nitrogen fixation protein NifX	nifX	Ga0061099_10136	1, 131	2596983304	nitrogen fixation protein NifX	IQ16DRAFT_08297	1, 131	B. huanghuaihaiense CGMCC 1.10948	89.3	237.7	0
2617379278	2617379278	probable nitrogen fixation protein		Ga0061099_10135	46, 154	2596983303	probable nitrogen fixation protein	IQ16DRAFT_08296	16, 124	B. huanghuaihaiense CGMCC 1.10948	86.2	195.7	0
2617379980	2617379980	nitrogen fixation protein NifT	nifT	Ga0061099_104110	1, 73	2596983294	nitrogen fixation protein NifT	IQ16DRAFT_08287	1, 74	B. huanghuaihaiense CGMCC 1.10948	86.5	134	1.7e-32
2617379979	2617379979	nitrogen fixation protein NifB	nifB	Ga0061099_10419	3, 517	2596983293	nitrogen fixation protein NifB	IQ16DRAFT_08286	11, 527	B. huanghuaihaiense CGMCC 1.10948	86	907.5	0
2617379977	2617379977	nitrogen fixation protein NifZ	nifZ	Ga0061099_10417	1, 104	2596983291	nitrogen fixation protein NifZ	IQ16DRAFT_08284	1, 104	B. huanghuaihaiense CGMCC 1.10948	89.4	191.4	0
2617379895	2617379895	Mo-nitrogenase iron protein subunit NifH	nifZ	Ga0061099_10364	1, 294	2596983282	Mo-nitrogenase iron protein subunit NifH	IQ16DRAFT_08275	1, 294	B. huanghuaihaiense CGMCC 1.10948	98	568.2	0
2617379896	2617379896	nitrogen fixation protein NifQ	nifQ	Ga0061099_10365	15, 271	2596983281	nitrogen fixation protein NifQ	IQ16DRAFT_08274	1, 258	B. huanghuaihaiense CGMCC 1.10948	73.6	377.1	0
2617372906	2617372906	Nitrogen fixation protein FixH	FiXH	Ga0061099_1001455	1, 161	2596975851	Nitrogen fixation protein FixH	IQ16DRAFT_00831	1, 161	B. huanghuaihaiense CGMCC 1.10948	87.6	288.1	0
2617379899	2617379899	electron transfer flavoprotein alpha subunit apoprotein	fixB	Ga0061099_10368	1, 369	2596983278	electron transfer flavoprotein alpha subunit apoprotein	IQ16DRAFT_08271	1, 369	Bradyrhizobium huanghuaihaiense CGMCC 1.10948	95.1	692.2	0
2617379900	2617379900	electron transfer flavoprotein-quinone oxidoreductase	fixC	Ga0061099_10369	1, 435	2596983277	electron transfer flavoprotein-quinone oxidoreductase	IQ16DRAFT_08270	1, 435	Bradyrhizobium huanghuaihaiense CGMCC 1.10948	95.4	837	0
2617379901	2617379901	ferredoxin like protein	fixX	Ga0061099_103610	1, 98	2596983276	ferredoxin like protein	IQ16DRAFT_08269	1, 98	Bradyrhizobium huanghuaihaiense CGMCC 1.10948	87.8	191.8	0
2617372917	2617372917	CRP/FNR family transcriptional regulator, nitrogen fixation regulation protein	fixK2	Ga0061099_1001466	1, 232	2596975840	CRP/FNR family transcriptional regulator, nitrogen fixation regulation protein	IQ16DRAFT_00820	1, 232	Bradyrhizobium huanghuaihaiense CGMCC 1.10948	94	427.9	0
2617372915	2617372915	two component transcriptional regulator, LuxR family	fixJ	Ga0061099_1001464	1, 205	2596975842	two component transcriptional regulator, LuxR family	IQ16DRAFT_00822	1, 205	Bradyrhizobium huanghuaihaiense CGMCC 1.10948	91.2	369.8	0
2617372914	2617372914	two-component system, LuxR family, sensor kinase FixL	FixL	Ga0061099_1001463	1, 505	2596975843	two-component system, LuxR family, sensor kinase FixL	IQ16DRAFT_00823	1, 505	Bradyrhizobium huanghuaihaiense CGMCC 1.10948	84.6	846.7	0
2617372911	2617372911	cytochrome c oxidase cbb3-type subunit 1	fixN	Ga0061099_1001460	1, 549	2596975846	cytochrome c oxidase cbb3-type subunit 1	IQ16DRAFT_00826	1, 549	Bradyrhizobium huanghuaihaiense CGMCC 1.10948	96.5	1104.7	0
2617372910	2617372910	cytochrome c oxidase cbb3-type subunit 2	fixO	Ga0061099_1001459	1, 244	2596975847	cytochrome c oxidase cbb3-type subunit 2	IQ16DRAFT_00827	1, 244	Bradyrhizobium huanghuaihaiense CGMCC 1.10948	92.6	473.4	0
2617372908	2617372908	cytochrome c oxidase cbb3-type subunit 3	fixP	Ga0061099_1001457	1, 291	2596975849	cytochrome c oxidase cbb3-type subunit 3	IQ16DRAFT_00829	1, 290	Bradyrhizobium huanghuaihaiense CGMCC 1.10948	85.6	534.3	0
2617372907	2617372907	cytochrome c oxidase accessory protein FixG	FixG	Ga0061099_1001456	1, 488	2596975850	cytochrome c oxidase accessory protein FixG	IQ16DRAFT_00830	1, 488	Bradyrhizobium huanghuaihaiense CGMCC 1.10948	93.4	950.7	0
2617372906	2617372906	Nitrogen fixation protein FixH	FixH	Ga0061099_1001455	1, 161	2596975851	Nitrogen fixation protein FixH	IQ16DRAFT_00831	1, 161	Bradyrhizobium huanghuaihaiense CGMCC 1.10948	87.6	288.1	0
2617372905	2617372905	Cu2+-exporting ATPase	fixI	Ga0061099_1001454	1, 729	2596975852	Cu2+-exporting ATPase	IQ16DRAFT_00832	1, 730	Bradyrhizobium huanghuaihaiense CGMCC 1.10948	94.7	1329.7	0
2617372904	2617372904	cytochrome oxidase maturation protein, cbb3-type	fixS	Ga0061099_1001453	1, 55	2596975853	cytochrome oxidase maturation protein, cbb3-type	IQ16DRAFT_00833	1, 55	Bradyrhizobium huanghuaihaiense CGMCC 1.10948	98.2	111.7	6.8e-26
2617379332	2617379332	NAD(P)-dependent dehydrogenase, short-chain alcohol dehydrogenase family	fixR	Ga0061099_10143	1, 278	2596982401	NAD(P)-dependent dehydrogenase, short-chain alcohol dehydrogenase family	IQ16DRAFT_07394	1, 278	Bradyrhizobium huanghuaihaiense CGMCC 1.10948	90.3	498.8	0
2617379331	2617379331	Nif-specific regulatory protein	nifA	Ga0061099_10142	1, 582	2596982400	Nif-specific regulatory protein	IQ16DRAFT_07393	1, 582	Bradyrhizobium huanghuaihaiense CGMCC 1.10948	83.7	945.7	0
2617379330	2617379330	electron transfer flavoprotein beta subunit	fixA	Ga0061099_10141	1, 285	2596982399	electron transfer flavoprotein beta subunit	IQ16DRAFT_07392	1, 285	Bradyrhizobium huanghuaihaiense CGMCC 1.10948	88.8	498.8	0
2617379283	2617379283	Mo-nitrogenase MoFe protein subunit NifD precursor	nifD	Ga0061099_101310	1, 500	2596848758	Mo-nitrogenase MoFe protein subunit NifD precursor	IQ17DRAFT_06970	1, 500	B.daqingense CGMCC 1.10947	96.8	1007.7	0
2617379282	2617379282	Mo-nitrogenase MoFe protein subunit NifK	nifK	Ga0061099_10139	1, 518	2596848759	Mo-nitrogenase MoFe protein subunit NifK	IQ17DRAFT_06971	1, 518	B.daqingense CGMCC 1.10947	97.1	1038.1	0
2617379281	2617379281	nitrogenase molybdenum-cofactor synthesis protein NifE	nifE	Ga0061099_10138	1, 547	2596848760	nitrogenase molybdenum-cofactor synthesis protein NifE	IQ17DRAFT_06972	1, 547	B.daqingense CGMCC 1.10947	90.5	992.6	0
2617379280	2617379280	nitrogenase molybdenum-iron protein NifN	nifN	Ga0061099_10137	1, 469	2596848761	nitrogenase molybdenum-iron protein NifN	IQ17DRAFT_06973	1, 469	B.daqingense CGMCC 1.10947	87.4	830.1	0
2617379279	2617379279	nitrogen fixation protein NifX	nifX	Ga0061099_10136	1, 131	2596848762	nitrogen fixation protein NifX	IQ17DRAFT_06974	1, 131	B.daqingense CGMCC 1.10947	89.3	237.7	0
2617379278	2617379278	probable nitrogen fixation protein		Ga0061099_10135	1, 154	2596848763	probable nitrogen fixation protein	IQ17DRAFT_06975	1, 154	B.daqingense CGMCC 1.10947	85.1	270	0
2617379980	2617379980	nitrogen fixation protein NifT	nifT	Ga0061099_104110	1, 73	2596848772	nitrogen fixation protein NifT	IQ17DRAFT_06984	1, 74	B.daqingense CGMCC 1.10947	86.5	134	1.5e-32
2617379979	2617379979	nitrogen fixation protein NifB	nifB	Ga0061099_10419	3, 517	2596848773	nitrogen fixation protein NifB	IQ17DRAFT_06985	11, 527	B.daqingense CGMCC 1.10947	86	907.5	0
2617379977	2617379977	nitrogen fixation protein NifZ	nifZ	Ga0061099_10417	1, 104	2596848775	nitrogen fixation protein NifZ	IQ17DRAFT_06987	1, 104	B.daqingense CGMCC 1.10947	87.5	186.4	0
2617379895	2617379895	Mo-nitrogenase iron protein subunit NifH	nifH	Ga0061099_10364	1, 294	2596848783	Mo-nitrogenase iron protein subunit NifH	IQ17DRAFT_06995	1, 294	B.daqingense CGMCC 1.10947	98	568.2	0
2617379896	2617379896	nitrogen fixation protein NifQ	nifQ	Ga0061099_10365	15, 271	2596848784	nitrogen fixation protein NifQ	IQ17DRAFT_06996	1, 258	B.daqingense CGMCC 1.10947	73.3	374.8	0
2617372906	2617372906	Nitrogen fixation protein FixH	FiXH	Ga0061099_1001455	1, 161	2657049403	Nitrogen fixation protein FixH	Ga0075230_105251	1, 161	B.daqingense CGMCC 1.10947	88.2	288.5	0
2617379899	2617379899	electron transfer flavoprotein alpha subunit apoprotein	fixB	Ga0061099_10368	1, 369	2596848787	electron transfer flavoprotein alpha subunit apoprotein	IQ17DRAFT_06999	1, 369	B.daqingense CGMCC 1.10947	95.1	692.2	0
2617379900	2617379900	electron transfer flavoprotein-quinone oxidoreductase	fixC	Ga0061099_10369	1, 435	2596848788	electron transfer flavoprotein-quinone oxidoreductase	IQ17DRAFT_07000	1, 435	B.daqingense CGMCC 1.10947	95.4	837	0
2617379901	2617379901	ferredoxin like protein	fixX	Ga0061099_103610	1, 98	2596848789	ferredoxin like protein	IQ17DRAFT_07001	1, 98	B.daqingense CGMCC 1.10947	87.8	191.8	0
2617372917	2617372917	CRP/FNR family transcriptional regulator, nitrogen fixation regulation protein	fixK2	Ga0061099_1001466	1, 231	2596842341	CRP/FNR family transcriptional regulator, nitrogen fixation regulation protein	IQ17DRAFT_00546	1, 231	B.daqingense CGMCC 1.10947	93.1	424.5	0
2617372915	2617372915	two component transcriptional regulator, LuxR family	fixJ	Ga0061099_1001464	1, 205	2596842339	two component transcriptional regulator, LuxR family	IQ17DRAFT_00544	1, 205	B.daqingense CGMCC 1.10947	86.3	354.4	0
2617372914	2617372914	two-component system, LuxR family, sensor kinase FixL	FixL	Ga0061099_1001463	1, 505	2596842338	two-component system, LuxR family, sensor kinase FixL	IQ17DRAFT_00543	1, 505	B.daqingense CGMCC 1.10947	83.2	835.1	0
2617372911	2617372911	cytochrome c oxidase cbb3-type subunit 1	fixN	Ga0061099_1001460	1, 549	2596842335	cytochrome c oxidase cbb3-type subunit 1	IQ17DRAFT_00540	1, 549	B.daqingense CGMCC 1.10947	96.9	1105.9	0
2617372910	2617372910	cytochrome c oxidase cbb3-type subunit 2	fixO	Ga0061099_1001459	1, 244	2596842334	cytochrome c oxidase cbb3-type subunit 2	IQ17DRAFT_00539	1, 244	B.daqingense CGMCC 1.10947	94.3	478	0
2617372908	2617372908	cytochrome c oxidase cbb3-type subunit 3	fixP	Ga0061099_1001457	1, 291	2596842332	cytochrome c oxidase cbb3-type subunit 3	IQ17DRAFT_00537	1, 290	B.daqingense CGMCC 1.10947	90	563.9	0
2617372907	2617372907	cytochrome c oxidase accessory protein FixG	FixG	Ga0061099_1001456	1, 488	2596842331	cytochrome c oxidase accessory protein FixG	IQ17DRAFT_00536	1, 488	B.daqingense CGMCC 1.10947	93.4	955.3	0
2617372906	2617372906	Nitrogen fixation protein FixH	FixH	Ga0061099_1001455	1, 161	2596842330	Nitrogen fixation protein FixH	IQ17DRAFT_00535	1, 161	B.daqingense CGMCC 1.10947	91.3	297.4	0
2617372905	2617372905	Cu2+-exporting ATPase	fixI	Ga0061099_1001454	1, 728	2596842329	Cu2+-exporting ATPase	IQ17DRAFT_00534	1, 729	B.daqingense CGMCC 1.10947	92.9	1311.2	0
2617372904	2617372904	cytochrome oxidase maturation protein, cbb3-type	fixS	Ga0061099_1001453	1, 55	2596842328	cytochrome oxidase maturation protein, cbb3-type	IQ17DRAFT_00533	1, 55	B.daqingense CGMCC 1.10947	96.4	109	3.8e-25
2617379332	2617379332	NAD(P)-dependent dehydrogenase, short-chain alcohol dehydrogenase family	fixR	Ga0061099_10143	1, 278	2596848423	NAD(P)-dependent dehydrogenase, short-chain alcohol dehydrogenase family	IQ17DRAFT_06635	1, 278	B.daqingense CGMCC 1.10947	89.9	496.9	0
2617379331	2617379331	Nif-specific regulatory protein	nifA	Ga0061099_10142	1, 582	2596848424	Nif-specific regulatory protein	IQ17DRAFT_06636	1, 582	B.daqingense CGMCC 1.10947	83.7	945.7	0
2617379330	2617379330	electron transfer flavoprotein beta subunit	fixA	Ga0061099_10141	1, 285	2596848425	electron transfer flavoprotein beta subunit	IQ17DRAFT_06637	1, 285	B.daqingense CGMCC 1.10947	88.4	496.5	0
2617379283	2617379283	Mo-nitrogenase MoFe protein subunit NifD precursor	nifD	Ga0061099_101310	1, 500	2513670300	Mo-nitrogenase MoFe protein subunit NifD precursor	YUIDRAFT_08332	1, 500	B. japonicum USDA 6	96.8	1007.7	0
2617379282	2617379282	Mo-nitrogenase MoFe protein subunit NifK	nifK	Ga0061099_10139	1, 518	2513670299	Mo-nitrogenase MoFe protein subunit NifK	YUIDRAFT_08331	1, 518	B. japonicum USDA 6	97.1	1038.1	0
2617379281	2617379281	nitrogenase molybdenum-cofactor synthesis protein NifE	nifE	Ga0061099_10138	1, 547	2513670298	nitrogenase molybdenum-cofactor synthesis protein NifE	YUIDRAFT_08330	1, 547	B. japonicum USDA 6	90.5	992.6	0
2617379280	2617379280	nitrogenase molybdenum-iron protein NifN	nifN	Ga0061099_10137	1, 469	2513670297	nitrogenase molybdenum-iron protein NifN	YUIDRAFT_08329	1, 469	B. japonicum USDA 6	87.4	830.1	0
2617379279	2617379279	nitrogen fixation protein NifX	nifX	Ga0061099_10136	1, 131	2513670296	nitrogen fixation protein NifX	YUIDRAFT_08328	1, 131	B. japonicum USDA 6	89.3	237.7	0
2617379278	2617379278	probable nitrogen fixation protein		Ga0061099_10135	1, 154	2513670295	probable nitrogen fixation protein	YUIDRAFT_08327	1, 154	B. japonicum USDA 6	85.1	270	0
2617379980	2617379980	nitrogen fixation protein NifT	nifT	Ga0061099_104110	1, 73	2513670287	nitrogen fixation protein NifT	YUIDRAFT_08319	1, 74	B. japonicum USDA 6	86.5	134	1.7e-32
2617379979	2617379979	nitrogen fixation protein NifB	nifB	Ga0061099_10419	3, 517	2513670286	nitrogen fixation protein NifB	YUIDRAFT_08318	11, 527	B. japonicum USDA 6	86	907.5	0
2617379977	2617379977	nitrogen fixation protein NifZ	nifZ	Ga0061099_10417	1, 104	2513670284	nitrogen fixation protein NifZ	YUIDRAFT_08316	1, 104	B. japonicum USDA 6	88.5	189.5	0
2617379895	2617379895	Mo-nitrogenase iron protein subunit NifH	nifH	Ga0061099_10364	1, 294	2513670276	Mo-nitrogenase iron protein subunit NifH	YUIDRAFT_08308	1, 294	B. japonicum USDA 6	98	568.2	0
2617379896	2617379896	nitrogen fixation protein NifQ	nifQ	Ga0061099_10365	15, 271	2513670275	nitrogen fixation protein NifQ	YUIDRAFT_08307	1, 258	B. japonicum USDA 6	74	380.2	0
2617372906	2617372906	Nitrogen fixation protein FixH	FiXH	Ga0061099_1001455	1, 161	2513665577	Nitrogen fixation protein FixH	YUIDRAFT_03601	1, 161	B. japonicum USDA 6	88.2	287	0
2617379899	2617379899	electron transfer flavoprotein alpha subunit apoprotein	fixB	Ga0061099_10368	1, 369	2513670273	electron transfer flavoprotein alpha subunit apoprotein	YUIDRAFT_08305	1, 369	Bradyrhizobium japonicum USDA 6	95.1	692.2	0
2617379900	2617379900	electron transfer flavoprotein-quinone oxidoreductase	fixC	Ga0061099_10369	1, 435	2513670272	electron transfer flavoprotein-quinone oxidoreductase	YUIDRAFT_08304	1, 435	Bradyrhizobium japonicum USDA 6	95.4	837	0
2617379901	2617379901	ferredoxin like protein	fixX	Ga0061099_103610	1, 98	2513670271	ferredoxin like protein	YUIDRAFT_08303	1, 98	Bradyrhizobium japonicum USDA 6	87.8	191.8	0
2617372917	2617372917	CRP/FNR family transcriptional regulator, nitrogen fixation regulation protein	fixK2	Ga0061099_1001466	1, 232	2513665588	CRP/FNR family transcriptional regulator, nitrogen fixation regulation protein	YUIDRAFT_03612	1, 232	Bradyrhizobium japonicum USDA 6	93.5	430.3	0
2617372915	2617372915	two component transcriptional regulator, LuxR family	fixJ	Ga0061099_1001464	1, 205	2513665586	two component transcriptional regulator, LuxR family	YUIDRAFT_03610	1, 205	Bradyrhizobium japonicum USDA 6	89.3	364.4	0
2617372914	2617372914	two-component system, LuxR family, sensor kinase FixL	FixL	Ga0061099_1001463	1, 505	2513665585	two-component system, LuxR family, sensor kinase FixL	YUIDRAFT_03609	41, 545	Bradyrhizobium japonicum USDA 6	84.2	845.5	0
2617372911	2617372911	cytochrome c oxidase cbb3-type subunit 1	fixN	Ga0061099_1001460	1, 549	2513665582	cytochrome c oxidase cbb3-type subunit 1	YUIDRAFT_03606	15, 563	Bradyrhizobium japonicum USDA 6	95.3	1088.9	0
2617372910	2617372910	cytochrome c oxidase cbb3-type subunit 2	fixO	Ga0061099_1001459	1, 244	2513665581	cytochrome c oxidase cbb3-type subunit 2	YUIDRAFT_03605	1, 244	Bradyrhizobium japonicum USDA 6	88.9	461.5	0
2617372908	2617372908	cytochrome c oxidase cbb3-type subunit 3	fixP	Ga0061099_1001457	1, 291	2513665579	cytochrome c oxidase cbb3-type subunit 3	YUIDRAFT_03603	1, 291	Bradyrhizobium japonicum USDA 6	89.7	555.8	0
2617372907	2617372907	cytochrome c oxidase accessory protein FixG	FixG	Ga0061099_1001456	1, 488	2513665578	cytochrome c oxidase accessory protein FixG	YUIDRAFT_03602	1, 488	Bradyrhizobium japonicum USDA 6	92.4	936.8	0
2617372906	2617372906	Nitrogen fixation protein FixH	FixH	Ga0061099_1001455	1, 161	2513665577	Nitrogen fixation protein FixH	YUIDRAFT_03601	1, 161	Bradyrhizobium japonicum USDA 6	88.2	287	0
2617372905	2617372905	Cu2+-exporting ATPase	fixI	Ga0061099_1001454	1, 729	2513665576	Cu2+-exporting ATPase	YUIDRAFT_03600	1, 729	Bradyrhizobium japonicum USDA 6	94.2	1325.1	0
2617372904	2617372904	cytochrome oxidase maturation protein, cbb3-type	fixS	Ga0061099_1001453	1, 55	2513665575	cytochrome oxidase maturation protein, cbb3-type	YUIDRAFT_03599	1, 55	Bradyrhizobium japonicum USDA 6	96.4	110.5	1.5e-25
2617379332	2617379332	NAD(P)-dependent dehydrogenase, short-chain alcohol dehydrogenase family	fixR	Ga0061099_10143	1, 278	2513670249	NAD(P)-dependent dehydrogenase, short-chain alcohol dehydrogenase family	YUIDRAFT_08281	1, 278	Bradyrhizobium japonicum USDA 6	90.3	499.2	0
2617379331	2617379331	Nif-specific regulatory protein	nifA	Ga0061099_10142	1, 582	2513670250	Nif-specific regulatory protein	YUIDRAFT_08282	1, 582	Bradyrhizobium japonicum USDA 6	83.7	945.7	0
2617379330	2617379330	electron transfer flavoprotein beta subunit	fixA	Ga0061099_10141	1, 285	2513670251	electron transfer flavoprotein beta subunit	YUIDRAFT_08283	1, 285	Bradyrhizobium japonicum USDA 6	88.8	498.8	0
2617379283	2617379283	Mo-nitrogenase MoFe protein subunit NifD precursor	nifD	Ga0061099_101310	1, 500	2513879993	Mo-nitrogenase MoFe protein subunit NifD precursor	A3AQDRAFT_07753	1, 500	B. japonicum USDA 4	96.8	1007.7	0
2617379282	2617379282	Mo-nitrogenase MoFe protein subunit NifK	nifK	Ga0061099_10139	1, 518	2513879994	Mo-nitrogenase MoFe protein subunit NifK	A3AQDRAFT_07754	1, 518	B. japonicum USDA 4	97.1	1038.1	0
2617379281	2617379281	nitrogenase molybdenum-cofactor synthesis protein NifE	nifE	Ga0061099_10138	1, 547	2513879995	nitrogenase molybdenum-cofactor synthesis protein NifE	A3AQDRAFT_07755	1, 547	B. japonicum USDA 4	90.5	992.6	0
2617379280	2617379280	nitrogenase molybdenum-iron protein NifN	nifN	Ga0061099_10137	1, 469	2513879996	nitrogenase molybdenum-iron protein NifN	A3AQDRAFT_07756	1, 469	B. japonicum USDA 4	87.4	830.1	0
2617379279	2617379279	nitrogen fixation protein NifX	nifX	Ga0061099_10136	1, 131	2513879997	nitrogen fixation protein NifX	A3AQDRAFT_07757	1, 131	B. japonicum USDA 4	89.3	237.7	0
2617379278	2617379278	probable nitrogen fixation protein		Ga0061099_10135	1, 154	2513879998	probable nitrogen fixation protein	A3AQDRAFT_07758	1, 154	B. japonicum USDA 4	85.1	270	0
2617379980	2617379980	nitrogen fixation protein NifT	nifT	Ga0061099_104110	1, 73	2513880006	nitrogen fixation protein NifT	A3AQDRAFT_07766	1, 74	B. japonicum USDA 4	86.5	134	1.6e-32
2617379979	2617379979	nitrogen fixation protein NifB	nifB	Ga0061099_10419	3, 517	2513880007	nitrogen fixation protein NifB	A3AQDRAFT_07767	11, 527	B. japonicum USDA 4	86	907.5	0
2617379977	2617379977	nitrogen fixation protein NifZ	nifZ	Ga0061099_10417	1, 104	2513880009	nitrogen fixation protein NifZ	A3AQDRAFT_07769	1, 104	B. japonicum USDA 4	87.5	188	0
2617379895	2617379895	Mo-nitrogenase iron protein subunit NifH	nifH	Ga0061099_10364	1, 294	2513880017	Mo-nitrogenase iron protein subunit NifH	A3AQDRAFT_07777	1, 294	B. japonicum USDA 4	98	568.2	0
2617379896	2617379896	nitrogen fixation protein NifQ	nifQ	Ga0061099_10365	15, 271	2513880018	nitrogen fixation protein NifQ	A3AQDRAFT_07778	1, 258	B. japonicum USDA 4	74	380.2	0
2617372906	2617372906	Nitrogen fixation protein FixH	FixH	Ga0061099_1001455	1, 161	2513878322	Nitrogen fixation protein FixH	A3AQDRAFT_06082	1, 161	B. japonicum USDA 4	92.5	299.7	0
2617379899	2617379899	electron transfer flavoprotein alpha subunit apoprotein	fixB	Ga0061099_10368	1, 369	2513880020	electron transfer flavoprotein alpha subunit apoprotein	A3AQDRAFT_07780	1, 369	Bradyrhizobium japonicum USDA 4	95.1	692.2	0
2617379900	2617379900	electron transfer flavoprotein-quinone oxidoreductase	fixC	Ga0061099_10369	1, 435	2513880021	electron transfer flavoprotein-quinone oxidoreductase	A3AQDRAFT_07781	1, 435	Bradyrhizobium japonicum USDA 4	95.4	837	0
2617379901	2617379901	ferredoxin like protein	fixX	Ga0061099_103610	1, 98	2513880022	ferredoxin like protein	A3AQDRAFT_07782	1, 98	Bradyrhizobium japonicum USDA 4	87.8	191.8	0
2617372917	2617372917	CRP/FNR family transcriptional regulator, nitrogen fixation regulation protein	fixK2	Ga0061099_1001466	1, 232	2513878333	CRP/FNR family transcriptional regulator, nitrogen fixation regulation protein	A3AQDRAFT_06093	1, 232	Bradyrhizobium japonicum USDA 4	93.5	421	0
2617372915	2617372915	two component transcriptional regulator, LuxR family	fixJ	Ga0061099_1001464	1, 205	2513878331	two component transcriptional regulator, LuxR family	A3AQDRAFT_06091	1, 205	Bradyrhizobium japonicum USDA 4	91.7	370.2	0
2617372914	2617372914	two-component system, LuxR family, sensor kinase FixL	FixL	Ga0061099_1001463	1, 505	2513878330	two-component system, LuxR family, sensor kinase FixL	A3AQDRAFT_06090	1, 505	Bradyrhizobium japonicum USDA 4	85	844	0
2617372911	2617372911	cytochrome c oxidase cbb3-type subunit 1	fixN	Ga0061099_1001460	1, 549	2513878327	cytochrome c oxidase cbb3-type subunit 1	A3AQDRAFT_06087	1, 549	Bradyrhizobium japonicum USDA 4	96.5	1101.3	0
2617372910	2617372910	cytochrome c oxidase cbb3-type subunit 2	fixO	Ga0061099_1001459	1, 244	2513878326	cytochrome c oxidase cbb3-type subunit 2	A3AQDRAFT_06086	1, 244	Bradyrhizobium japonicum USDA 4	91	464.9	0
2617372908	2617372908	cytochrome c oxidase cbb3-type subunit 3	fixP	Ga0061099_1001457	1, 291	2513878324	cytochrome c oxidase cbb3-type subunit 3	A3AQDRAFT_06084	1, 291	Bradyrhizobium japonicum USDA 4	92.4	572.4	0
2617372907	2617372907	cytochrome c oxidase accessory protein FixG	FixG	Ga0061099_1001456	1, 488	2513878323	cytochrome c oxidase accessory protein FixG	A3AQDRAFT_06083	1, 488	Bradyrhizobium japonicum USDA 4	95.1	965.7	0
2617372906	2617372906	Nitrogen fixation protein FixH	FixH	Ga0061099_1001455	1, 161	2513878322	Nitrogen fixation protein FixH	A3AQDRAFT_06082	1, 161	Bradyrhizobium japonicum USDA 4	92.5	299.7	0
2617372905	2617372905	Cu2+-exporting ATPase	fixI	Ga0061099_1001454	1, 729	2513878321	Cu2+-exporting ATPase	A3AQDRAFT_06081	1, 729	Bradyrhizobium japonicum USDA 4	95.7	1354	0
2617372904	2617372904	cytochrome oxidase maturation protein, cbb3-type	fixS	Ga0061099_1001453	1, 55	2513878320	cytochrome oxidase maturation protein, cbb3-type	A3AQDRAFT_06080	1, 55	Bradyrhizobium japonicum USDA 4	98.2	111.7	6.4e-26
2617379332	2617379332	NAD(P)-dependent dehydrogenase, short-chain alcohol dehydrogenase family	fixR	Ga0061099_10143	1, 278	2513879436	NAD(P)-dependent dehydrogenase, short-chain alcohol dehydrogenase family	A3AQDRAFT_07196	1, 278	Bradyrhizobium japonicum USDA 4	90.3	499.2	0
2617379331	2617379331	Nif-specific regulatory protein	nifA	Ga0061099_10142	1, 582	2513879435	Nif-specific regulatory protein	A3AQDRAFT_07195	1, 582	Bradyrhizobium japonicum USDA 4	83.7	945.7	0
2617379330	2617379330	electron transfer flavoprotein beta subunit	fixA	Ga0061099_10141	1, 285	2513879434	electron transfer flavoprotein beta subunit	A3AQDRAFT_07194	1, 285	Bradyrhizobium japonicum USDA 4	88.8	498.8	0
2617379283	2617379283	Mo-nitrogenase MoFe protein subunit NifD precursor	nifD	Ga0061099_101310	1, 500	2669917918	Mo-nitrogenase MoFe protein subunit NifD precursor	Ga0112634_107392	1, 500	B. liaoningense CCBAU 05525	96.6	1005.4	0
2617379282	2617379282	Mo-nitrogenase MoFe protein subunit NifK	nifK	Ga0061099_10139	1, 518	2669917919	Mo-nitrogenase MoFe protein subunit NifK	Ga0112634_107393	1, 518	B. liaoningense CCBAU 05525	97.1	1038.1	0
2617379281	2617379281	nitrogenase molybdenum-cofactor synthesis protein NifE	nifE	Ga0061099_10138	1, 547	2669917920	nitrogenase molybdenum-cofactor synthesis protein NifE	Ga0112634_107394	1, 548	B. liaoningense CCBAU 05525	90.5	989.6	0
2617379280	2617379280	nitrogenase molybdenum-iron protein NifN	nifN	Ga0061099_10137	1, 469	2669917921	nitrogenase molybdenum-iron protein NifN	Ga0112634_107395	1, 469	B. liaoningense CCBAU 05525	87.4	830.1	0
2617379279	2617379279	nitrogen fixation protein NifX	nifX	Ga0061099_10136	1, 131	2669917922	nitrogen fixation protein NifX	Ga0112634_107396	1, 131	B. liaoningense CCBAU 05525	89.3	237.7	0
2617379278	2617379278	probable nitrogen fixation protein		Ga0061099_10135	1, 154	2669917923	probable nitrogen fixation protein	Ga0112634_107397	1, 154	B. liaoningense CCBAU 05525	85.7	272.3	0
2617379980	2617379980	nitrogen fixation protein NifT	nifT	Ga0061099_104110	1, 73	2669918589	nitrogen fixation protein NifT	Ga0112634_109095	1, 74	B. liaoningense CCBAU 05525	86.5	134	1.5e-32
2617379979	2617379979	nitrogen fixation protein NifB	nifB	Ga0061099_10419	3, 517	2669918590	nitrogen fixation protein NifB	Ga0112634_109096	11, 527	B. liaoningense CCBAU 05525	85.8	905.6	0
2617379977	2617379977	nitrogen fixation protein NifZ	nifZ	Ga0061099_10417	1, 104	2669918592	nitrogen fixation protein NifZ	Ga0112634_109098	1, 104	B. liaoningense CCBAU 05525	88.5	189.1	0
2617379895	2617379895	Mo-nitrogenase iron protein subunit NifH	nifH	Ga0061099_10364	1, 294	2669918416	Mo-nitrogenase iron protein subunit NifH	Ga0112634_108669	1, 294	B. liaoningense CCBAU 05525	98	568.2	0
2617379896	2617379896	nitrogen fixation protein NifQ	nifQ	Ga0061099_10365	15, 271	2669918415	nitrogen fixation protein NifQ	Ga0112634_108668	1, 258	B. liaoningense CCBAU 05525	74	380.2	0
2617372906	2617372906	Nitrogen fixation protein FixH	FixH	Ga0061099_1001455	1, 161	2669913502	Nitrogen fixation protein FixH	Ga0112634_1029816	1, 161	B. liaoningense CCBAU 05525	93.2	301.2	0
2617372914	2617372914	two-component system, LuxR family, sensor kinase FixL	FixL	Ga0061099_1001463	1, 505	2669913494	two-component system, LuxR family, sensor kinase FixL	Ga0112634_102988	1, 505	B. liaoningense CCBAU 05525	94.1	932.2	0
2617372907	2617372907	cytochrome c oxidase accessory protein FixG	FixG	Ga0061099_1001456	1, 488	2669913501	cytochrome c oxidase accessory protein FixG	Ga0112634_1029815	1, 488	B. liaoningense CCBAU 05525	94.7	961.1	0
2617379899	2617379899	electron transfer flavoprotein alpha subunit apoprotein	fixB	Ga0061099_10368	1, 369	2669918412	electron transfer flavoprotein alpha subunit apoprotein	Ga0112634_108665	1, 369	Bradyrhizobium liaoningense CCBAU 05525	94.9	691.8	0
2617379900	2617379900	electron transfer flavoprotein-quinone oxidoreductase	fixC	Ga0061099_10369	1, 435	2669918411	electron transfer flavoprotein-quinone oxidoreductase	Ga0112634_108664	1, 435	Bradyrhizobium liaoningense CCBAU 05525	95.4	837	0
2617379901	2617379901	ferredoxin like protein	fixX	Ga0061099_103610	1, 98	2669918410	ferredoxin like protein	Ga0112634_108663	1, 98	Bradyrhizobium liaoningense CCBAU 05525	87.8	191.8	0
2617372917	2617372917	CRP/FNR family transcriptional regulator, nitrogen fixation regulation protein	fixK2	Ga0061099_1001466	1, 232	2669913491	CRP/FNR family transcriptional regulator, nitrogen fixation regulation protein	Ga0112634_102985	1, 232	Bradyrhizobium liaoningense CCBAU 05525	96.6	442.2	0
2617372915	2617372915	two component transcriptional regulator, LuxR family	fixJ	Ga0061099_1001464	1, 205	2669913493	two component transcriptional regulator, LuxR family	Ga0112634_102987	1, 205	Bradyrhizobium liaoningense CCBAU 05525	96.1	383.6	0
2617372914	2617372914	two-component system, LuxR family, sensor kinase FixL	FixL	Ga0061099_1001463	1, 505	2669913494	two-component system, LuxR family, sensor kinase FixL	Ga0112634_102988	1, 505	Bradyrhizobium liaoningense CCBAU 05525	94.1	932.2	0
2617372911	2617372911	cytochrome c oxidase cbb3-type subunit 1	fixN	Ga0061099_1001460	1, 549	2669913497	cytochrome c oxidase cbb3-type subunit 1	Ga0112634_1029811	1, 549	Bradyrhizobium liaoningense CCBAU 05525	98.5	1122.5	0
2617372910	2617372910	cytochrome c oxidase cbb3-type subunit 2	fixO	Ga0061099_1001459	1, 244	2669913498	cytochrome c oxidase cbb3-type subunit 2	Ga0112634_1029812	1, 244	Bradyrhizobium liaoningense CCBAU 05525	95.1	482.6	0
2617372908	2617372908	cytochrome c oxidase cbb3-type subunit 3	fixP	Ga0061099_1001457	1, 291	2669913500	cytochrome c oxidase cbb3-type subunit 3	Ga0112634_1029814	1, 291	Bradyrhizobium liaoningense CCBAU 05525	94.8	582.8	0
2617372907	2617372907	cytochrome c oxidase accessory protein FixG	FixG	Ga0061099_1001456	1, 488	2669913501	cytochrome c oxidase accessory protein FixG	Ga0112634_1029815	1, 488	Bradyrhizobium liaoningense CCBAU 05525	94.7	961.1	0
2617372906	2617372906	Nitrogen fixation protein FixH	FixH	Ga0061099_1001455	1, 161	2669913502	Nitrogen fixation protein FixH	Ga0112634_1029816	1, 161	Bradyrhizobium liaoningense CCBAU 05525	93.2	301.2	0
2617372905	2617372905	Cu2+-exporting ATPase	fixI	Ga0061099_1001454	1, 729	2669913503	Cu2+-exporting ATPase	Ga0112634_1029817	1, 729	Bradyrhizobium liaoningense CCBAU 05525	94.9	1341.6	0
2617372904	2617372904	cytochrome oxidase maturation protein, cbb3-type	fixS	Ga0061099_1001453	1, 55	2669913504	cytochrome oxidase maturation protein, cbb3-type	Ga0112634_1029818	1, 55	Bradyrhizobium liaoningense CCBAU 05525	94.5	109	3.9e-25
2617379332	2617379332	NAD(P)-dependent dehydrogenase, short-chain alcohol dehydrogenase family	fixR	Ga0061099_10143	1, 278	2669918189	NAD(P)-dependent dehydrogenase, short-chain alcohol dehydrogenase family	Ga0112634_108131	1, 278	Bradyrhizobium liaoningense CCBAU 05525	90.3	499.2	0
2617379331	2617379331	Nif-specific regulatory protein	nifA	Ga0061099_10142	1, 582	2669918190	Nif-specific regulatory protein	Ga0112634_108132	1, 582	Bradyrhizobium liaoningense CCBAU 05525	83.7	945.7	0
2617379330	2617379330	electron transfer flavoprotein beta subunit	fixA	Ga0061099_10141	1, 285	2669918191	electron transfer flavoprotein beta subunit	Ga0112634_108133	1, 285	Bradyrhizobium liaoningense CCBAU 05525	88.8	497.3	0
Hydrogenase uptake genes
CCBAU10071Gene ID		Query (CCBAU 10071)Gene Name	Gene symbole	Query Locus Tag	Query Coordinates	Reference Gene ID	Reference Gene Name	Reference Locus Tag	reference Coordinates	Reference Genome	Percent Identity	Bit Score	E-value
2617379292	2617379292	Hydrogenase maturation protein, carbamoyl dehydratase HypE	HypE	Ga0061099_101319	1, 348	2688593870	Hydrogenase maturation protein, carbamoyl dehydratase HypE	Ga0133328_117667	1, 348	B. diazoefficiens USDA 110	91.1	629	0
2617379293	2617379293	Hydrogenase maturation protein HypD	HypD	Ga0061099_101320	1, 380	2688593871	Hydrogenase maturation protein HypD	Ga0133328_117668	4, 383	B. diazoefficiens USDA 110	91.8	710.3	0
2617379294	2617379294	hydrogenase expression/formation protein HypC	HYpC	Ga0061099_101321	1, 78	2688593872	Hydrogenase maturation protein, carbamoyltransferase HypF	Ga0133328_117669	505, 581	B. diazoefficiens USDA 110	87.2	131.7	8.9e-32
2617379295	2617379295	hydrogenase maturation protein HypF	HypF	Ga0061099_101322	271, 746	2688593872	Hydrogenase maturation protein, carbamoyltransferase HypF	Ga0133328_117669	26, 498	B. diazoefficiens USDA 110	81.8	758.8	0
2617379295	2617379295	hydrogenase maturation protein HypF	HypF	Ga0061099_101322	1, 72	2688593872	Hydrogenase maturation protein, carbamoyltransferase HypF	Ga0133328_117669	1, 74	B. diazoefficiens USDA 110	83.8	123.2	3.1e-28
2617379296	2617379296	hydrogenase nickel incorporation protein HypB	HYpB	Ga0061099_101323	1, 216	2688588483	Hydrogenase nickel incorporation protein HypB	Ga0133328_112272	1, 216	B. diazoefficiens USDA 110	74.5	334	0
2617379300	2617379300	hydrogenase-1 operon protein HyaF	hupH	Ga0061099_101327	103, 285	2688593877	hydrogenase-1 operon protein HyaF	Ga0133328_117674	1, 183	B. diazoefficiens USDA 110	84.2	307	0
2617379302	2617379302	hydrogenase expression/formation protein HypC	hupF	Ga0061099_101329	7, 96	2688593879	hydrogenase expression/formation protein HypC	Ga0133328_117676	1, 90	B. diazoefficiens USDA 110	86.7	159.5	4.9e-40
2617379292	2617379292	Hydrogenase maturation protein, carbamoyl dehydratase HypE	HypE	Ga0061099_101319	1, 348	2657050609	Hydrogenase maturation protein, carbamoyl dehydratase HypE	Ga0075230_109127	1, 348	B. arachidis LMG 26795	88.2	615.5	0
2617379293	2617379293	Hydrogenase maturation protein HypD	HypD	Ga0061099_101320	1, 380	2657050608	Hydrogenase maturation protein HypD	Ga0075230_109126	1, 380	B. arachidis LMG 26795	89.7	695.7	0
2617379294	2617379294	hydrogenase expression/formation protein HypC	HYpC	Ga0061099_101321	1, 74	2657050607	hydrogenase expression/formation protein HypC/hydrogenase maturation protein HypF	Ga0075230_109125	1, 74	B. arachidis LMG 26795	87.8	127.9	1.4e-30
2617379295	2617379295	hydrogenase maturation protein HypF	HypF	Ga0061099_101322	1, 751	2657050606	Hydrogenase maturation protein, carbamoyltransferase HypF	Ga0075230_109124	1, 751	B. arachidis LMG 26795	88.8	1331.2	0
2617379296	2617379296	hydrogenase nickel incorporation protein HypB	HYpB	Ga0061099_101323	1, 226	2657050605	Hydrogenase nickel incorporation protein HypB	Ga0075230_109123	1, 226	B. arachidis LMG 26795	81.9	369.8	0
2617379300	2617379300	hydrogenase-1 operon protein HyaF	hupH	Ga0061099_101327	1, 285	2657050602	hydrogenase-1 operon protein HyaF	Ga0075230_109120	1, 287	B. arachidis LMG 26795	80.8	443.7	0
2617379302	2617379302	hydrogenase expression/formation protein HypC	hupF	Ga0061099_101329	7, 96	2657050600	hydrogenase expression/formation protein HypC	Ga0075230_109118	1, 90	B. arachidis LMG 26795	85.6	157.9	1.5e-39
2617379292	2617379292	Hydrogenase maturation protein, carbamoyl dehydratase HypE	HypE	Ga0061099_101319	1, 348	2596849234	Hydrogenase maturation protein, carbamoyl dehydratase HypE	IQ17DRAFT_07449	1, 348	B. daqingense CGMCC 1.10947	90.8	628.2	0
2617379293	2617379293	Hydrogenase maturation protein HypD	HypD	Ga0061099_101320	1, 380	2596849235	Hydrogenase maturation protein HypD	IQ17DRAFT_07450	4, 383	B. daqingense CGMCC 1.10947	91.8	710.3	0
2617379294	2617379294	hydrogenase expression/formation protein HypC	HYpC	Ga0061099_101321	1, 78	2596849236	Hydrogenase maturation protein, carbamoyltransferase HypF	IQ17DRAFT_07451	505, 581	B. daqingense CGMCC 1.10947	87.2	131.7	7.7e-32
2617379295	2617379295	hydrogenase maturation protein HypF	HypF	Ga0061099_101322	271, 746	2596849236	Hydrogenase maturation protein, carbamoyltransferase HypF	IQ17DRAFT_07451	26, 498	B. daqingense CGMCC 1.10947	81.6	758.1	0
2617379296	2617379296	hydrogenase nickel incorporation protein HypB	HYpB	Ga0061099_101323	101, 190	2596849121	hydrogenase nickel incorporation protein HypB	IQ17DRAFT_07336	1, 90	B. daqingense CGMCC 1.10947	85.6	150.6	4.7e-37
2617379300	2617379300	hydrogenase-1 operon protein HyaF	hupH	Ga0061099_101327	103, 285	2596849125	hydrogenase-1 operon protein HyaF	IQ17DRAFT_07340	1, 183	B. daqingense CGMCC 1.10947	84.2	307	0
2617379302	2617379302	hydrogenase expression/formation protein HypC	hupF	Ga0061099_101329	7, 96	2596849127	hydrogenase expression/formation protein HypC	IQ17DRAFT_07342	1, 90	B. daqingense CGMCC 1.10947	86.7	159.5	4.3e-40
2617379292	2617379292	Hydrogenase maturation protein, carbamoyl dehydratase HypE	HypE	Ga0061099_101319	1, 348	2596983683	Hydrogenase maturation protein, carbamoyl dehydratase HypE	IQ16DRAFT_08676	1, 348	B. huanghuaihaiense CGMCC 1.10948	90.2	621.3	0
2617379293	2617379293	Hydrogenase maturation protein HypD	HypD	Ga0061099_101320	1, 380	2596983682	Hydrogenase maturation protein HypD	IQ16DRAFT_08675	4, 383	B. huanghuaihaiense CGMCC 1.10948	91.6	707.2	0
2617379294	2617379294	hydrogenase expression/formation protein HypC	HYpC	Ga0061099_101321	1, 78	2596983681	Hydrogenase maturation protein, carbamoyltransferase HypF	IQ16DRAFT_08674	505, 581	B. huanghuaihaiense CGMCC 1.10948	87.2	131.7	9e-32
2617379295	2617379295	hydrogenase maturation protein HypF	HypF	Ga0061099_101322	271, 746	2596983681	Hydrogenase maturation protein, carbamoyltransferase HypF	IQ16DRAFT_08674	26, 498	B. huanghuaihaiense CGMCC 1.10948	81.8	758.8	0
2617379296	2617379296	hydrogenase nickel incorporation protein HypB	HYpB	Ga0061099_101323	101, 190	2596983621	hydrogenase nickel incorporation protein HypB	IQ16DRAFT_08614	1, 90	B. huanghuaihaiense CGMCC 1.10948	85.6	150.6	5.5e-37
2617379300	2617379300	hydrogenase-1 operon protein HyaF	hupH	Ga0061099_101327	103, 285	2596983617	hydrogenase-1 operon protein HyaF	IQ16DRAFT_08610	1, 183	B. huanghuaihaiense CGMCC 1.10948	84.2	307	0
2617379302	2617379302	hydrogenase expression/formation protein HypC	hupF	Ga0061099_101329	7, 96	2596983615	hydrogenase expression/formation protein HypC	IQ16DRAFT_08608	1, 90	B. huanghuaihaiense CGMCC 1.10948	86.7	159.5	5e-40
2617379292	2617379292	Hydrogenase maturation protein, carbamoyl dehydratase HypE	HypE	Ga0061099_101319	1, 348	2513880391	Hydrogenase maturation protein, carbamoyl dehydratase HypE	A3AQDRAFT_08154	1, 348	B. japonicum USDA 4	91.1	629	0
2617379293	2617379293	Hydrogenase maturation protein HypD	HypD	Ga0061099_101320	1, 380	2513880392	Hydrogenase maturation protein HypD	A3AQDRAFT_08155	4, 383	B. japonicum USDA 4	91.3	706.4	0
2617379294	2617379294	hydrogenase expression/formation protein HypC	HYpC	Ga0061099_101321	1, 78	2513880393	Hydrogenase maturation protein, carbamoyltransferase HypF	A3AQDRAFT_08156	505, 581	B. japonicum USDA 4	87.2	131	1.4e-31
2617379295	2617379295	hydrogenase maturation protein HypF	HypF	Ga0061099_101322	271, 746	2513880393	Hydrogenase maturation protein, carbamoyltransferase HypF	A3AQDRAFT_08156	26, 498	B. japonicum USDA 4	81.8	758.8	0
2617379296	2617379296	hydrogenase nickel incorporation protein HypB	HYpB	Ga0061099_101323	101, 190	2513880330	hydrogenase nickel incorporation protein HypB	A3AQDRAFT_08093	1, 90	B. japonicum USDA 4	85.6	150.6	5.2e-37
2617379300	2617379300	hydrogenase-1 operon protein HyaF	hupH	Ga0061099_101327	103, 285	2513880326	hydrogenase-1 operon protein HyaF	A3AQDRAFT_08089	1, 183	B. japonicum USDA 4	84.2	307	0
2617379302	2617379302	hydrogenase expression/formation protein HypC	hupF	Ga0061099_101329	7, 96	2513880324	hydrogenase expression/formation protein HypC	A3AQDRAFT_08087	1, 90	B. japonicum USDA 4	86.7	159.5	4.7e-40
2617379292	2617379292	Hydrogenase maturation protein, carbamoyl dehydratase HypE	HypE	Ga0061099_101319	1, 348	2513670606	Hydrogenase maturation protein, carbamoyl dehydratase HypE	YUIDRAFT_08640	1, 348	B.japonicum USDA 6	91.1	629	0
2617379293	2617379293	Hydrogenase maturation protein HypD	HypD	Ga0061099_101320	1, 380	2513670607	Hydrogenase maturation protein HypD	YUIDRAFT_08641	4, 383	B.japonicum USDA 6	91.8	710.3	0
2617379294	2617379294	hydrogenase expression/formation protein HypC	HYpC	Ga0061099_101321	1, 78	2513670608	Hydrogenase maturation protein, carbamoyltransferase HypF	YUIDRAFT_08642	505, 581	B.japonicum USDA 6	87.2	131.7	9e-32
2617379295	2617379295	hydrogenase maturation protein HypF	HypF	Ga0061099_101322	271, 746	2513670608	Hydrogenase maturation protein, carbamoyltransferase HypF	YUIDRAFT_08642	26, 498	B.japonicum USDA 6	81.8	758.8	0
2617379296	2617379296	hydrogenase nickel incorporation protein HypB	HYpB	Ga0061099_101323	101, 190	2513670502	hydrogenase nickel incorporation protein HypB	YUIDRAFT_08536	1, 90	B.japonicum USDA 6	85.6	150.6	5.5e-37
2617379300	2617379300	hydrogenase-1 operon protein HyaF	hupH	Ga0061099_101327	103, 285	2513670505	hydrogenase-1 operon protein HyaF	YUIDRAFT_08539	1, 183	B.japonicum USDA 6	84.2	307	0
2617379302	2617379302	hydrogenase expression/formation protein HypC	hupF	Ga0061099_101329	7, 96	2513670507	hydrogenase expression/formation protein HypC	YUIDRAFT_08541	1, 90	B.japonicum USDA 6	86.7	159.5	4.9e-40
Denitrification genes
CCBAU10071Gene ID		Query (CCBAU 10071)Gene Name	Gene symbole	Query Locus Tag	Query Coordinates	Reference Gene ID	Reference Gene Name	Reference Locus Tag	reference Coordinates	Reference Genome	Percent Identity	Bit Score	E-value
2617375024	2617375024	cytochrome c-type protein NapC	napC	Ga0061099_1003612	1, 217	2688588362	periplasmic nitrate reductase subunit NapC	Ga0133328_112151	1, 213	B. diazoefficiens USDA 110	88.9	407.9	0
2617375025	2617375025	periplasmic nitrate reductase subunit NapB	napB	Ga0061099_1003613	1, 156	2688588363	periplasmic nitrate reductase subunit NapB	Ga0133328_112152	1, 156	B. diazoefficiens USDA 110	92.9	302	0
2617375026	2617375026	periplasmic nitrate reductase subunit NapA apoprotein	napA	Ga0061099_1003614	1, 837	2688588364	periplasmic nitrate reductase subunit NapA apoprotein	Ga0133328_112153	1, 837	B. diazoefficiens USDA 110	93.7	1641.7	0
2617375027	2617375027	periplasmic nitrate reductase chaperone NapD	napD	Ga0061099_1003615	5, 104	2688588365	periplasmic nitrate reductase chaperone NapD	Ga0133328_112154	11, 110	B. diazoefficiens USDA 110	88	169.5	5.2e-43
2617375028	2617375028	periplasmic nitrate reductase subunit NapE	napE	Ga0061099_1003616	1, 61	2688588366	periplasmic nitrate reductase subunit NapE	Ga0133328_112155	1, 61	B. diazoefficiens USDA 110	95.1	124.8	8.5e-30
2617378627	2617378627	nitric oxide reductase NorD protein	norD	Ga0061099_1009281	1, 638	2688592393	nitric oxide reductase NorD protein	Ga0133328_116189	1, 639	B. diazoefficiens USDA 110	90.5	1170.2	0
2617378628	2617378628	nitric oxide reductase NorQ protein	norQ	Ga0061099_1009282	13, 270	2688592394	nitric oxide reductase NorQ protein	Ga0133328_116190	12, 269	B. diazoefficiens USDA 110	92.6	482.6	0
2617378629	2617378629	nitric oxide reductase, NorB subunit apoprotein	norB	Ga0061099_1009283	1, 448	2688592395	nitric oxide reductase, NorB subunit apoprotein	Ga0133328_116191	1, 448	B. diazoefficiens USDA 110	95.8	888.3	0
2617378630	2617378630	nitric oxide reductase, NorC subunit apoprotein	norC	Ga0061099_1009284	1, 150	2688592396	nitric oxide reductase, NorC subunit apoprotein	Ga0133328_116192	1, 150	B. diazoefficiens USDA 110	94.7	303.1	0
2617378632	2617378632	nitric oxide reductase NorE protein	norE	Ga0061099_1009286	1, 191	2688592398	nitric oxide reductase NorE protein	Ga0133328_116194	1, 191	B. diazoefficiens USDA 110	79.1	307.8	0
2617375024	2617375024	cytochrome c-type protein NapC	napC	Ga0061099_1003612	1, 217	2657051583	periplasmic nitrate reductase subunit NapC	Ga0075230_11368	1, 219	B. arachidis LMG 26795	90.9	420.6	0
2617375025	2617375025	periplasmic nitrate reductase subunit NapB	napB	Ga0061099_1003613	1, 156	2657051582	periplasmic nitrate reductase subunit NapB	Ga0075230_11367	1, 156	B. arachidis LMG 26795	92.9	302.8	0
2617375026	2617375026	periplasmic nitrate reductase subunit NapA apoprotein	napA	Ga0061099_1003614	1, 837	2657051581	periplasmic nitrate reductase subunit NapA apoprotein	Ga0075230_11366	1, 837	B. arachidis LMG 26795	93.4	1635.2	0
2617375027	2617375027	periplasmic nitrate reductase chaperone NapD	napD	Ga0061099_1003615	1, 103	2657051580	periplasmic nitrate reductase chaperone NapD	Ga0075230_11365	1, 103	B. arachidis LMG 26795	87.4	175.3	9.8e-45
2617375028	2617375028	periplasmic nitrate reductase subunit NapE	napE	Ga0061099_1003616	1, 61	2657051579	periplasmic nitrate reductase subunit NapE	Ga0075230_11364	1, 61	B. arachidis LMG 26795	98.4	129	0.0048
2617378627	2617378627	nitric oxide reductase NorD protein	norD	Ga0061099_1009281	1, 638	2657051937	nitric oxide reductase NorD protein	Ga0075230_11552	1, 639	B. arachidis LMG 26795	85.3	1102.4	0
2617378628	2617378628	nitric oxide reductase NorQ protein	norQ	Ga0061099_1009282	1, 269	2657051936	nitric oxide reductase NorQ protein	Ga0075230_11551	1, 269	B. arachidis LMG 26795	90	486.5	0
2617378629	2617378629	nitric oxide reductase, NorB subunit apoprotein	norB	Ga0061099_1009283	1, 448	2657051935	nitric oxide reductase, NorB subunit apoprotein	Ga0075230_11550	1, 448	B. arachidis LMG 26795	95.3	885.2	0
2617378630	2617378630	nitric oxide reductase, NorC subunit apoprotein	norC	Ga0061099_1009284	1, 150	2657051934	nitric oxide reductase, NorC subunit apoprotein	Ga0075230_11549	1, 150	B. arachidis LMG 26795	96.7	308.1	0
2617378632	2617378632	nitric oxide reductase NorE protein	norE	Ga0061099_1009286	1, 191	2657051932	nitric oxide reductase NorE protein	Ga0075230_11547	1, 191	B. arachidis LMG 26795	80.6	313.2	0
2617375024	2617375024	cytochrome c-type protein NapC	napC	Ga0061099_1003612	1, 217	2596977387	periplasmic nitrate reductase subunit NapC	IQ16DRAFT_02372	1, 217	B. huanghuaihaiense CGMCC 1.10948	94	432.2	0
2617375025	2617375025	periplasmic nitrate reductase subunit NapB	napB	Ga0061099_1003613	1, 156	2596977388	periplasmic nitrate reductase subunit NapB	IQ16DRAFT_02373	1, 156	B. huanghuaihaiense CGMCC 1.10948	92.9	302	0
2617375026	2617375026	periplasmic nitrate reductase subunit NapA apoprotein	napA	Ga0061099_1003614	1, 837	2596977389	periplasmic nitrate reductase subunit NapA apoprotein	IQ16DRAFT_02374	1, 837	B. huanghuaihaiense CGMCC 1.10948	93.9	1640.6	0
2617375027	2617375027	periplasmic nitrate reductase chaperone NapD	napD	Ga0061099_1003615	1, 104	2596977390	periplasmic nitrate reductase chaperone NapD	IQ16DRAFT_02375	6, 109	B. huanghuaihaiense CGMCC 1.10948	82.7	169.5	5.2e-43
2617375028	2617375028	periplasmic nitrate reductase subunit NapE	napE	Ga0061099_1003616	1, 61	2596977391	periplasmic nitrate reductase subunit NapE	IQ16DRAFT_02376	1, 61	B. huanghuaihaiense CGMCC 1.10948	95.1	122.9	3.3e-29
2617378627	2617378627	nitric oxide reductase NorD protein	norD	Ga0061099_1009281	1, 638	2596976346	nitric oxide reductase NorD protein	IQ16DRAFT_01326	1, 638	B. huanghuaihaiense CGMCC 1.10948	91.1	1172.1	0
2617378628	2617378628	nitric oxide reductase NorQ protein	norQ	Ga0061099_1009282	1, 270	2596976345	nitric oxide reductase NorQ protein	IQ16DRAFT_01325	1, 270	B. huanghuaihaiense CGMCC 1.10948	92.6	498	0
2617378629	2617378629	nitric oxide reductase, NorB subunit apoprotein	norB	Ga0061099_1009283	1, 448	2596976344	nitric oxide reductase, NorB subunit apoprotein	IQ16DRAFT_01324	1, 448	B. huanghuaihaiense CGMCC 1.10948	95.1	885.9	0
2617378630	2617378630	nitric oxide reductase, NorC subunit apoprotein	norC	Ga0061099_1009284	1, 150	2596976343	nitric oxide reductase, NorC subunit apoprotein	IQ16DRAFT_01323	1, 150	B. huanghuaihaiense CGMCC 1.10948	95.3	305.8	0
2617378632	2617378632	nitric oxide reductase NorE protein	norE	Ga0061099_1009286	24, 191	2596976341	nitric oxide reductase NorE protein	IQ16DRAFT_01321	1, 168	B. huanghuaihaiense CGMCC 1.10948	85.1	282.7	0
2617375024	2617375024	cytochrome c-type protein NapC	napC	Ga0061099_1003612	11, 217	2513874949	cytochrome c-type protein NapC	A3AQDRAFT_02702	7, 213	B. japonicum USDA 4	90.8	404.4	0
2617375025	2617375025	periplasmic nitrate reductase subunit NapB	napB	Ga0061099_1003613	2, 156	2513874948	periplasmic nitrate reductase subunit NapB	A3AQDRAFT_02701	1, 155	B. japonicum USDA 4	90.3	295.4	0
2617375026	2617375026	periplasmic nitrate reductase subunit NapA apoprotein	napA	Ga0061099_1003614	1, 834	2513874947	periplasmic nitrate reductase subunit NapA apoprotein	A3AQDRAFT_02700	1, 834	B. japonicum USDA 4	93.9	1640.6	0
2617375027	2617375027	periplasmic nitrate reductase chaperone NapD	napD	Ga0061099_1003615	1, 104	2513874946	periplasmic nitrate reductase chaperone NapD	A3AQDRAFT_02699	1, 104	B. japonicum USDA 4	80.8	164.9	1.2e-41
2617375028	2617375028	periplasmic nitrate reductase subunit NapE	napE	Ga0061099_1003616	1, 61	2513874945	nitrate reductase NapE	A3AQDRAFT_02698	1, 62	B. japonicum USDA 4	85.5	114.4	1.1e-26
2617378627	2617378627	nitric oxide reductase NorD protein	norD	Ga0061099_1009281	1, 638	2513877564	nitric oxide reductase NorD protein	A3AQDRAFT_05319	1, 639	B. japonicum USDA 4	90.3	1165.2	0
2617378628	2617378628	nitric oxide reductase NorQ protein	norQ	Ga0061099_1009282	1, 270	2513877563	nitric oxide reductase NorQ protein	A3AQDRAFT_05318	1, 269	B. japonicum USDA 4	90.7	490	0
2617378629	2617378629	nitric oxide reductase, NorB subunit apoprotein	norB	Ga0061099_1009283	1, 448	2513877562	nitric oxide reductase, NorB subunit apoprotein	A3AQDRAFT_05317	1, 448	B. japonicum USDA 4	95.5	886.7	0
2617378630	2617378630	nitric oxide reductase, NorC subunit apoprotein	norC	Ga0061099_1009284	1, 150	2513877561	nitric oxide reductase, NorC subunit apoprotein	A3AQDRAFT_05316	1, 150	B. japonicum USDA 4	96.7	307	0
2617378632	2617378632	nitric oxide reductase NorE protein	norE	Ga0061099_1009286	1, 190	2513877559	nitric oxide reductase NorE protein	A3AQDRAFT_05314	1, 190	B. japonicum USDA 4	76.3	298.5	0
2617375024	2617375024	cytochrome c-type protein NapC	napC	Ga0061099_1003612	1, 217	2513668804	periplasmic nitrate reductase subunit NapC	YUIDRAFT_06835	1, 217	B. japonicum USDA 6	89.4	415.6	0
2617375025	2617375025	periplasmic nitrate reductase subunit NapB	napB	Ga0061099_1003613	1, 156	2513668805	periplasmic nitrate reductase subunit NapB	YUIDRAFT_06836	1, 156	B. japonicum USDA 6	91.7	298.9	0
2617375026	2617375026	periplasmic nitrate reductase subunit NapA apoprotein	napA	Ga0061099_1003614	1, 837	2513668806	periplasmic nitrate reductase subunit NapA apoprotein	YUIDRAFT_06837	1, 837	B. japonicum USDA 6	93.3	1636.3	0
2617375027	2617375027	periplasmic nitrate reductase chaperone NapD	napD	Ga0061099_1003615	1, 104	2513668807	periplasmic nitrate reductase chaperone NapD	YUIDRAFT_06838	1, 104	B. japonicum USDA 6	89.4	179.9	0
2617375028	2617375028	periplasmic nitrate reductase subunit NapE	napE	Ga0061099_1003616	1, 61	2513668808	periplasmic nitrate reductase subunit NapE	YUIDRAFT_06839	1, 61	B. japonicum USDA 6	96.7	126.3	2.9e-30
2617378627	2617378627	nitric oxide reductase NorD protein	norD	Ga0061099_1009281	1, 638	2513663838	nitric oxide reductase NorD protein	YUIDRAFT_01857	1, 639	B. japonicum USDA 6	85.1	1093.2	0
2617378628	2617378628	nitric oxide reductase NorQ protein	norQ	Ga0061099_1009282	1, 269	2513663837	nitric oxide reductase NorQ protein	YUIDRAFT_01856	1, 269	B. japonicum USDA 6	88.8	477.6	0
2617378629	2617378629	nitric oxide reductase, NorB subunit apoprotein	norB	Ga0061099_1009283	1, 448	2513663836	nitric oxide reductase, NorB subunit apoprotein	YUIDRAFT_01855	1, 448	B. japonicum USDA 6	95.8	889	0
2617378630	2617378630	nitric oxide reductase, NorC subunit apoprotein	norC	Ga0061099_1009284	1, 150	2513663835	nitric oxide reductase, NorC subunit apoprotein	YUIDRAFT_01854	1, 150	B. japonicum USDA 6	97.3	310.1	0
2617378632	2617378632	nitric oxide reductase NorE protein	norE	Ga0061099_1009286	1, 191	2513663833	nitric oxide reductase NorE protein	YUIDRAFT_01852	1, 191	B. japonicum USDA 6	83.8	325.5	0
2617375024	2617375024	cytochrome c-type protein NapC	napC	Ga0061099_1003612	1, 217	2669913793	periplasmic nitrate reductase subunit NapC	Ga0112634_103179	1, 217	B. liaoningense CCBAU 05525	93.1	431.8	0
2617375025	2617375025	periplasmic nitrate reductase subunit NapB	napB	Ga0061099_1003613	1, 156	2669913794	periplasmic nitrate reductase subunit NapB	Ga0112634_1031710	1, 156	B. liaoningense CCBAU 05525	95.5	310.5	0
2617375026	2617375026	periplasmic nitrate reductase subunit NapA apoprotein	napA	Ga0061099_1003614	1, 837	2669913795	periplasmic nitrate reductase subunit NapA apoprotein	Ga0112634_1031711	1, 837	B. liaoningense CCBAU 05525	95.2	1666.7	0
2617375027	2617375027	periplasmic nitrate reductase chaperone NapD	napD	Ga0061099_1003615	1, 104	2669913796	periplasmic nitrate reductase chaperone NapD	Ga0112634_1031712	1, 107	B. liaoningense CCBAU 05525	88.8	179.9	0
2617375028	2617375028	periplasmic nitrate reductase subunit NapE	napE	Ga0061099_1003616	1, 57	2669913797	periplasmic nitrate reductase subunit NapE	Ga0112634_1031713	1, 57	B. liaoningense CCBAU 05525	96.5	117.1	1.6e-27
2617375024	2617375024	cytochrome c-type protein NapC	napC	Ga0061099_1003612	1, 217	2596848363	periplasmic nitrate reductase subunit NapC	IQ17DRAFT_06575	1, 217	B.daqingense CGMCC 1.10947	96.8	445.3	0
2617375025	2617375025	periplasmic nitrate reductase subunit NapB	napB	Ga0061099_1003613	1, 156	2596848364	periplasmic nitrate reductase subunit NapB	IQ17DRAFT_06576	1, 156	B.daqingense CGMCC 1.10947	96.2	310.1	0
2617375026	2617375026	periplasmic nitrate reductase subunit NapA apoprotein	napA	Ga0061099_1003614	1, 837	2596848365	periplasmic nitrate reductase subunit NapA apoprotein	IQ17DRAFT_06577	1, 837	B.daqingense CGMCC 1.10947	93.4	1640.6	0
2617375027	2617375027	periplasmic nitrate reductase chaperone NapD	napD	Ga0061099_1003615	1, 104	2596848366	periplasmic nitrate reductase chaperone NapD	IQ17DRAFT_06578	1, 104	B.daqingense CGMCC 1.10947	90.4	185.7	0
2617375028	2617375028	periplasmic nitrate reductase subunit NapE	napE	Ga0061099_1003616	1, 61	2596848367	periplasmic nitrate reductase subunit NapE	IQ17DRAFT_06579	1, 60	B.daqingense CGMCC 1.10947	95.1	119.8	2.4e-28
